# Supplementary material for: Crystal structure of bis­(3,5-di­methyl­pyridine-κN)bis­(methanol-κO)bis­(thio­cyanato-κN)cobalt(II)
Source: Acta Crystallogr E Crystallogr Commun. 2016 Nov 18;72(Pt 12):1824–6. doi: 10.1107/S2056989016018326 (PMC5137618; doi:10.1107/S2056989016018326)
Supplement: Supplementary file 1 [file e-72-01824-sup1.cif]

##############################################################################
#                                                                            #
# This CIF contains the data in a paper accepted for publication in          #
# Acta Crystallographica Section E. It conforms to the requirements of       #
# Notes for Authors for Acta Crystallographica Section E, and has been       #
# peer reviewed under the auspices of the IUCr Commission on Journals.       #
#                                                                            #
# Full details of the Crystallographic Information File format               #
# are given in the paper "The Crystallographic Information File (CIF):       #
# a New Standard Archive File for Crystallography" by S. R. Hall, F. H.      #
# Allen and I. D. Brown [Acta Cryst. (1991), A47, 655-685].                  #
#                                                                            #
# The current version of the core CIF dictionary is obtainable from          #
# ftp://ftp.iucr.org/pub/cif_core.dic.                                       #
#                                                                            #
# Software is freely available for graphical display of the structure(s)     #
# in this CIF. For information consult the CIF software page                 #
# http://www.iucr.org/resources/cif/software.                                #
#                                                                            #
# This file may be used for bona fide research purposes within the           #
# scientific community so long as proper attribution is given to the journal # 
# article from which it was obtained.                                        #
#                                                                            #
##############################################################################
data_I
_database_code_depnum_ccdc_archive 'CCDC 1517370'
_audit_creation_method     'SHELXL-2014/7'
_journal_date_recd_electronic     2016-11-08
_journal_date_accepted     2016-11-15
_journal_name_full     'Acta Crystallographica, Section E'
_journal_year     2016
_journal_volume     72
_journal_issue     12
_journal_page_first     1824
_journal_page_last     1826
_journal_paper_category     GM
_journal_paper_doi     10.1107/S2056989016018326
_journal_coeditor_code     WM5338
_publ_contact_author_name     'Stefan Suckert'
_publ_contact_author_address
;
Institut f\"ur Anorganische Chemie
Christian-Albrechts-Universit\"at Kiel
Max-Eyth Strasse 2
D-24118 Kiel
Germany
;
_publ_contact_author_email     'ssuckert@ac.uni-kiel.de'
_publ_contact_author_fax     ?
_publ_contact_author_phone     ?
_publ_section_title
;\
Crystal structure of
bis(3,5-dimethylpyridine-\k<i>N</i>)bis(methanol-\k<i>O</i>)bis(thiocyanato-\
\k<i>n</i>)cobalt(II)
;
_publ_section_title_footnote     .
loop_
    _publ_author_name
    _publ_author_footnote
    _publ_author_address
    'Suckert, Stefan' .
;
Institut f\"ur Anorganische Chemie
Christian-Albrechts-Universit\"at Kiel
Max-Eyth Strasse 2
D-24118 Kiel
Germany
;
    'Je\&s, Inke' .
;
Institut f\"ur Anorganische Chemie
Christian-Albrechts-Universit\"at Kiel
Max-Eyth Strasse 2
D-24118 Kiel
Germany
;
    'N\"ather, Christian' .
;
Institut f\"ur Anorganische Chemie
Christian-Albrechts-Universit\"at Kiel
Max-Eyth Strasse 2
D-24118 Kiel
Germany
;
_publ_section_synopsis
;
The crystal structure of the title cobalt(II) compound consists of discrete
octahedral complexes that are linked by intermolecular O---H...S hydrogen
bonding into chains.
;
_chemical_name_systematic
;\
Bis(3,5-dimethylpyridine-\k<i>N</i>)bis(methanol-\k<i>O</i>)bis(thiocyanato-\
\k<i>n</i>)cobalt(II)
;
_chemical_name_common     ?
_chemical_formula_moiety     'C18 H26 Co N4 O2 S2'
_chemical_formula_sum     'C18 H26 Co N4 O2 S2'
_chemical_formula_iupac     '[Co (N C S)2 (C7 H9 N)2 (C H4 O)2]'
_chemical_formula_weight     453.48
_chemical_melting_point     ?
_shelx_space_group_comment
;
The symmetry employed for this shelxl refinement is uniquely defined
by the following loop, which should always be used as a source of
symmetry information in preference to the above space-group names.
They are only intended as comments.
;
_space_group_crystal_system     triclinic
_space_group_name_H-M_alt     'P -1'
_space_group_name_Hall     '-P 1'
loop_
    _space_group_symop_operation_xyz
    'x, y, z'
    '-x, -y, -z'
_cell_length_a     7.7027(5)
_cell_length_b     7.8688(5)
_cell_length_c     9.1970(5)
_cell_angle_alpha     87.403(5)
_cell_angle_beta     81.419(5)
_cell_angle_gamma     76.295(5)
_cell_volume     535.48(6)
_cell_formula_units_Z     1
_cell_measurement_reflns_used     6258
_cell_measurement_theta_min     2.240
_cell_measurement_theta_max     27.439
_cell_measurement_temperature     170(2)
_exptl_crystal_description     block
_exptl_crystal_colour     blue
_exptl_crystal_size_max     0.1495
_exptl_crystal_size_mid     0.0905
_exptl_crystal_size_min     0.0406
_exptl_crystal_density_diffrn     1.406
_exptl_crystal_density_meas     ?
_exptl_crystal_density_method     ?
_exptl_crystal_F_000     237
_exptl_absorpt_coefficient_mu     1.016
_exptl_absorpt_correction_type     numerical
_exptl_absorpt_process_details
;
(X-SHAPE and X-RED32; Stoe & Cie, 2008)
;
_shelx_estimated_absorpt_T_min     ?
_shelx_estimated_absorpt_T_max     ?
_exptl_absorpt_correction_T_min     0.885
_exptl_absorpt_correction_T_max     0.923
_diffrn_ambient_temperature     170(2)
_diffrn_radiation_type     MoK\a
_diffrn_radiation_wavelength     0.71073
_diffrn_measurement_device_type     'Stoe IPDS-2'
_diffrn_measurement_method     'omega scans'
_diffrn_detector_area_resol_mean     ?
_diffrn_reflns_number     6258
_diffrn_reflns_av_R_equivalents     0.0237
_diffrn_reflns_theta_min     2.240
_diffrn_reflns_theta_max     27.439
_diffrn_reflns_theta_full     25.242
_diffrn_measured_fraction_theta_max     0.995
_diffrn_measured_fraction_theta_full     0.997
_diffrn_reflns_limit_h_min     -9
_diffrn_reflns_limit_h_max     9
_diffrn_reflns_limit_k_min     -10
_diffrn_reflns_limit_k_max     10
_diffrn_reflns_limit_l_min     -11
_diffrn_reflns_limit_l_max     11
_refine_special_details     ?
_reflns_number_total     2431
_reflns_number_gt     2052
_reflns_threshold_expression     'I > 2\s(I)'
_refine_ls_structure_factor_coef     Fsqd
_refine_ls_matrix_type     full
_refine_ls_R_factor_all     0.0430
_refine_ls_R_factor_gt     0.0344
_refine_ls_wR_factor_gt     0.0868
_refine_ls_wR_factor_ref     0.0943
_refine_ls_goodness_of_fit_ref     1.080
_refine_ls_restrained_S_all     1.080
_refine_ls_number_reflns     2431
_refine_ls_number_parameters     127
_refine_ls_number_restraints     0
_refine_ls_hydrogen_treatment     constr
_refine_ls_weighting_scheme     calc
_refine_ls_weighting_details
              'w=1/[\s^2^(Fo^2^)+(0.0503P)^2^+0.2412P] where P=(Fo^2^+2Fc^2^)/3'
_atom_sites_solution_hydrogens     mixed
_atom_sites_solution_primary     ?
_atom_sites_solution_secondary     ?
_refine_ls_shift/su_max     0.001
_refine_ls_shift/su_mean     0.000
_refine_diff_density_max     0.366
_refine_diff_density_min     -0.367
_refine_ls_extinction_method     none
_refine_ls_extinction_coef     .
loop_
    _atom_type_symbol
    _atom_type_description
    _atom_type_scat_dispersion_real
    _atom_type_scat_dispersion_imag
    _atom_type_scat_source
    'C' 'C' 0.0033 0.0016
                         'International Tables Vol C Tables 4.2.6.8 and 6.1.1.4'
    'H' 'H' 0.0000 0.0000
                         'International Tables Vol C Tables 4.2.6.8 and 6.1.1.4'
    'N' 'N' 0.0061 0.0033
                         'International Tables Vol C Tables 4.2.6.8 and 6.1.1.4'
    'S' 'S' 0.1246 0.1234
                         'International Tables Vol C Tables 4.2.6.8 and 6.1.1.4'
    'Co' 'Co' 0.3494 0.9721
                         'International Tables Vol C Tables 4.2.6.8 and 6.1.1.4'
    'O' 'O' 0.0106 0.0060
                         'International Tables Vol C Tables 4.2.6.8 and 6.1.1.4'
_computing_data_collection
;
X-AREA (Stoe & Cie, 2008)
;
_computing_cell_refinement
;
X-AREA (Stoe & Cie, 2008)
;
_computing_data_reduction
;
X-AREA (Stoe & Cie, 2008)
;
_computing_structure_solution
;
SHELXS97 (Sheldrick, 2008)
;
_computing_structure_refinement
;
SHELXL2014 (Sheldrick, 2015)
;
_computing_molecular_graphics
;
XP in SHELXTL (Sheldrick, 2008) and DIAMOND (Brandenburg, 1999)
;
_computing_publication_material
;
publCIF (Westrip, 2010)
;
loop_
    _atom_site_type_symbol
    _atom_site_label
    _atom_site_fract_x
    _atom_site_fract_y
    _atom_site_fract_z
    _atom_site_U_iso_or_equiv
    _atom_site_adp_type
    _atom_site_calc_flag
    _atom_site_occupancy
    _atom_site_disorder_assembly
    _atom_site_disorder_group
    Co Co1 0.0000 0.5000 0.5000 0.02492(13) Uani d 1 . .
    N N1 0.1343(3) 0.6688(3) 0.3719(2) 0.0319(4) Uani d 1 . .
    C C1 0.2064(3) 0.7782(3) 0.3253(2) 0.0282(4) Uani d 1 . .
    S S1 0.30808(9) 0.93060(7) 0.25699(6) 0.03616(16) Uani d 1 . .
    O O1 0.2263(2) 0.2834(2) 0.45808(19) 0.0347(4) Uani d 1 . .
    H H1 0.2416 0.1917 0.4098 0.042 Uiso d 1 . .
    C C2 0.4115(3) 0.2961(4) 0.4380(3) 0.0406(6) Uani d 1 . .
    H H2A 0.4455 0.3340 0.3370 0.061 Uiso calc 1 . .
    H H2B 0.4891 0.1816 0.4566 0.061 Uiso calc 1 . .
    H H2C 0.4261 0.3815 0.5069 0.061 Uiso calc 1 . .
    N N11 0.1118(3) 0.5678(2) 0.68521(19) 0.0268(4) Uani d 1 . .
    C C11 0.1607(3) 0.4492(3) 0.7899(2) 0.0281(4) Uani d 1 . .
    H H11 0.1514 0.3327 0.7775 0.034 Uiso calc 1 . .
    C C12 0.2242(3) 0.4871(3) 0.9156(2) 0.0282(4) Uani d 1 . .
    C C13 0.2358(3) 0.6584(3) 0.9313(2) 0.0291(4) Uani d 1 . .
    H H13 0.2780 0.6900 1.0158 0.035 Uiso calc 1 . .
    C C14 0.1865(3) 0.7841(3) 0.8251(2) 0.0287(4) Uani d 1 . .
    C C15 0.1263(3) 0.7319(3) 0.7033(2) 0.0272(4) Uani d 1 . .
    H H15 0.0937 0.8165 0.6291 0.033 Uiso calc 1 . .
    C C16 0.2780(3) 0.3476(3) 1.0281(2) 0.0343(5) Uani d 1 . .
    H H16A 0.3882 0.2640 0.9867 0.051 Uiso calc 1 . .
    H H16B 0.1807 0.2864 1.0554 0.051 Uiso calc 1 . .
    H H16C 0.3001 0.4014 1.1155 0.051 Uiso calc 1 . .
    C C17 0.1983(4) 0.9710(3) 0.8375(3) 0.0374(5) Uani d 1 . .
    H H17A 0.2179 1.0218 0.7388 0.056 Uiso calc 1 . .
    H H17B 0.2991 0.9747 0.8899 0.056 Uiso calc 1 . .
    H H17C 0.0855 1.0382 0.8917 0.056 Uiso calc 1 . .
loop_
    _atom_site_aniso_label
    _atom_site_aniso_U_11
    _atom_site_aniso_U_22
    _atom_site_aniso_U_33
    _atom_site_aniso_U_12
    _atom_site_aniso_U_13
    _atom_site_aniso_U_23
    Co1 0.0324(2) 0.0230(2) 0.0224(2) -0.01104(16) -0.00600(15) -0.00096(14)
    N1 0.0419(11) 0.0315(9) 0.0264(9) -0.0160(8) -0.0056(8) 0.0007(7)
    C1 0.0330(11) 0.0299(10) 0.0226(9) -0.0070(9) -0.0062(8) -0.0034(8)
    S1 0.0456(4) 0.0304(3) 0.0358(3) -0.0184(3) -0.0004(3) -0.0018(2)
    O1 0.0328(9) 0.0303(8) 0.0428(9) -0.0089(7) -0.0054(7) -0.0103(7)
    C2 0.0308(12) 0.0427(13) 0.0512(14) -0.0114(10) -0.0092(10) -0.0056(11)
    N11 0.0334(10) 0.0255(9) 0.0240(8) -0.0101(7) -0.0064(7) -0.0018(7)
    C11 0.0367(12) 0.0226(10) 0.0278(10) -0.0104(9) -0.0071(8) -0.0014(8)
    C12 0.0304(11) 0.0300(11) 0.0252(10) -0.0089(9) -0.0037(8) -0.0014(8)
    C13 0.0320(11) 0.0314(11) 0.0261(10) -0.0098(9) -0.0051(8) -0.0059(8)
    C14 0.0322(11) 0.0260(10) 0.0292(10) -0.0096(9) -0.0027(8) -0.0045(8)
    C15 0.0323(11) 0.0249(10) 0.0261(10) -0.0091(8) -0.0051(8) -0.0008(8)
    C16 0.0418(13) 0.0339(12) 0.0299(11) -0.0110(10) -0.0114(9) 0.0027(9)
    C17 0.0480(14) 0.0283(11) 0.0410(13) -0.0161(10) -0.0097(11) -0.0050(9)
_geom_special_details
;
 All esds (except the esd in the dihedral angle between two l.s. planes)
 are estimated using the full covariance matrix.  The cell esds are taken
 into account individually in the estimation of esds in distances, angles
 and torsion angles; correlations between esds in cell parameters are only
 used when they are defined by crystal symmetry.  An approximate (isotropic)
 treatment of cell esds is used for estimating esds involving l.s. planes.
;
loop_
    _geom_bond_atom_site_label_1
    _geom_bond_atom_site_label_2
    _geom_bond_site_symmetry_2
    _geom_bond_distance
    _geom_bond_publ_flag
    Co1 N1 . 2.0898(19) ?
    Co1 N1 2_566 2.0898(19) ?
    Co1 O1 2_566 2.1311(16) ?
    Co1 O1 . 2.1311(16) ?
    Co1 N11 2_566 2.1602(17) ?
    Co1 N11 . 2.1602(17) ?
    N1 C1 . 1.164(3) ?
    C1 S1 . 1.636(2) ?
    O1 C2 . 1.438(3) ?
    O1 H1 . 0.8399 ?
    C2 H2A . 0.9800 ?
    C2 H2B . 0.9800 ?
    C2 H2C . 0.9800 ?
    N11 C11 . 1.342(3) ?
    N11 C15 . 1.342(3) ?
    C11 C12 . 1.390(3) ?
    C11 H11 . 0.9500 ?
    C12 C13 . 1.388(3) ?
    C12 C16 . 1.502(3) ?
    C13 C14 . 1.386(3) ?
    C13 H13 . 0.9500 ?
    C14 C15 . 1.388(3) ?
    C14 C17 . 1.505(3) ?
    C15 H15 . 0.9500 ?
    C16 H16A . 0.9800 ?
    C16 H16B . 0.9800 ?
    C16 H16C . 0.9800 ?
    C17 H17A . 0.9800 ?
    C17 H17B . 0.9800 ?
    C17 H17C . 0.9800 ?
loop_
    _geom_angle_atom_site_label_1
    _geom_angle_atom_site_label_2
    _geom_angle_atom_site_label_3
    _geom_angle_site_symmetry_1
    _geom_angle_site_symmetry_3
    _geom_angle
    _geom_angle_publ_flag
    N1 Co1 N1 . 2_566 180.0 ?
    N1 Co1 O1 . 2_566 87.76(7) ?
    N1 Co1 O1 2_566 2_566 92.24(7) ?
    N1 Co1 O1 . . 92.24(7) ?
    N1 Co1 O1 2_566 . 87.76(7) ?
    O1 Co1 O1 2_566 . 180.0 ?
    N1 Co1 N11 . 2_566 92.30(7) ?
    N1 Co1 N11 2_566 2_566 87.70(7) ?
    O1 Co1 N11 2_566 2_566 89.25(6) ?
    O1 Co1 N11 . 2_566 90.75(6) ?
    N1 Co1 N11 . . 87.70(7) ?
    N1 Co1 N11 2_566 . 92.30(7) ?
    O1 Co1 N11 2_566 . 90.75(6) ?
    O1 Co1 N11 . . 89.25(6) ?
    N11 Co1 N11 2_566 . 180.0 ?
    C1 N1 Co1 . . 167.28(17) ?
    N1 C1 S1 . . 179.04(19) ?
    C2 O1 Co1 . . 124.49(14) ?
    C2 O1 H1 . . 97.4 ?
    Co1 O1 H1 . . 131.5 ?
    O1 C2 H2A . . 109.5 ?
    O1 C2 H2B . . 109.5 ?
    H2A C2 H2B . . 109.5 ?
    O1 C2 H2C . . 109.5 ?
    H2A C2 H2C . . 109.5 ?
    H2B C2 H2C . . 109.5 ?
    C11 N11 C15 . . 117.71(17) ?
    C11 N11 Co1 . . 121.05(13) ?
    C15 N11 Co1 . . 121.16(14) ?
    N11 C11 C12 . . 123.78(19) ?
    N11 C11 H11 . . 118.1 ?
    C12 C11 H11 . . 118.1 ?
    C13 C12 C11 . . 116.89(19) ?
    C13 C12 C16 . . 122.06(19) ?
    C11 C12 C16 . . 121.05(19) ?
    C14 C13 C12 . . 120.79(19) ?
    C14 C13 H13 . . 119.6 ?
    C12 C13 H13 . . 119.6 ?
    C13 C14 C15 . . 117.59(19) ?
    C13 C14 C17 . . 122.42(19) ?
    C15 C14 C17 . . 120.0(2) ?
    N11 C15 C14 . . 123.23(19) ?
    N11 C15 H15 . . 118.4 ?
    C14 C15 H15 . . 118.4 ?
    C12 C16 H16A . . 109.5 ?
    C12 C16 H16B . . 109.5 ?
    H16A C16 H16B . . 109.5 ?
    C12 C16 H16C . . 109.5 ?
    H16A C16 H16C . . 109.5 ?
    H16B C16 H16C . . 109.5 ?
    C14 C17 H17A . . 109.5 ?
    C14 C17 H17B . . 109.5 ?
    H17A C17 H17B . . 109.5 ?
    C14 C17 H17C . . 109.5 ?
    H17A C17 H17C . . 109.5 ?
    H17B C17 H17C . . 109.5 ?
loop_
    _geom_hbond_atom_site_label_D
    _geom_hbond_atom_site_label_H
    _geom_hbond_atom_site_label_A
    _geom_hbond_site_symmetry_A
    _geom_hbond_distance_DH
    _geom_hbond_distance_HA
    _geom_hbond_distance_DA
    _geom_hbond_angle_DHA
    O1 H1 S1 1_545 0.84 2.45 3.2885(17) 175.3
_shelx_hkl_file
;
   2   0   0 6226.54   42.27   0
   3   0   0  185.52   11.32   0
   4   0   0  533.70   11.07   0
   4   0   0  540.01   12.56   0
   5   0   0  291.56   10.64   0
   5   0   0  283.64    9.60   0
   6   0   0  187.38   10.01   0
   6   0   0  185.11    7.13   0
   7   0   0  213.03   10.17   0
   7   0   0  224.77    6.92   0
   8   0   0   27.15   11.49   0
   8   0   0   17.61    8.27   0
   8   0   0   30.05    8.27   0
   9   0   0  127.28    9.57   0
   9   0   0  126.20    7.64   0
   9   0   0  146.36   10.39   0
   9  -1   0   32.38    6.97   0
   9  -1   0   48.42    9.92   0
   9  -1   0   24.56    6.70   0
   8  -1   0  225.99   10.37   0
   8  -1   0  264.21    9.72   0
   8  -1   0  250.72    9.55   0
   7  -1   0  186.08    9.47   0
   7  -1   0  192.06    9.13   0
   7  -1   0  208.92    8.79   0
   6  -1   0   33.84    7.77   0
   6  -1   0   42.59    8.99   0
   6  -1   0   31.43    6.04   0
   5  -1   0   99.23    6.22   0
   5  -1   0  101.28    9.49   0
   4  -1   0  353.24   10.39   0
   4  -1   0  314.31    9.33   0
   3  -1   0   22.08    8.16   0
   3  -1   0   21.71    9.87   0
   2  -1   0 5517.26   30.27   0
   1  -1   0 8510.16   45.62   0
  -1   1   0 8319.32   44.88   0
   0   1   0 3700.33   40.67   0
   0  -1   0 3721.93   40.72   0
  -1  -1   0  930.76   22.23   0
   1   1   0  944.41   22.10   0
   2   1   0   53.09   20.55   0
  -2  -1   0   55.22   14.51   0
   2   1   0  106.23   15.64   0
   3   1   0  104.66   13.71   0
   3   1   0   98.56    8.42   0
   4   1   0   59.11    9.04   0
   4   1   0   54.59   12.02   0
   5   1   0 1983.82   20.98   0
   5   1   0 1939.47   14.25   0
   6   1   0   70.88    9.58   0
   6   1   0   86.80    8.98   0
   7   1   0   41.94    5.80   0
   7   1   0   39.18    8.33   0
   8   1   0  624.88    9.34   0
   8   1   0  641.75   13.59   0
   9   1   0   56.51    8.96   0
   9   1   0   80.63    9.59   0
   8  -2   0   10.09    8.18   0
   8  -2   0   -8.20    9.27   0
   8  -2   0   -2.07    8.34   0
   7  -2   0   -4.60    8.63   0
   7  -2   0    8.60    7.91   0
   6  -2   0  326.01    9.16   0
   6  -2   0  329.44   10.47   0
   5  -2   0    3.42    9.12   0
   5  -2   0    5.52    7.65   0
   4  -2   0  189.72   10.27   0
   4  -2   0  189.27    8.76   0
   3  -2   0 3540.51   20.64   0
   3  -2   0 3790.85   22.10   0
   2  -2   0 2816.71   19.56   0
  -2   2   0 2847.16   20.29   0
   1  -2   0   79.19   10.51   0
  -1   2   0   85.33   10.39   0
   0   2   0  234.61   14.45   0
   0  -2   0  243.90   13.42   0
  -1  -2   0 5242.84   35.53   0
   1   2   0 5258.02   35.09   0
   2   2   0   96.27   11.63   0
  -2  -2   0   98.21   20.70   0
  -2  -2   0  104.73   11.75   0
   3   2   0  707.20   13.30   0
   3   2   0  688.22   33.93   0
  -3  -2   0  734.56   13.42   0
   4   2   0  684.51   12.06   0
   4   2   0  669.49   20.36   0
  -4  -2   0  696.60   10.12   0
   5   2   0    4.16   11.51   0
   5   2   0    0.40    6.41   0
   6   2   0  612.31   16.30   0
   6   2   0  623.86   11.05   0
   7   2   0  804.22   11.52   0
   7   2   0  808.62   16.87   0
   8   2   0   67.76   11.62   0
   8   2   0   52.32    6.12   0
   9   2   0   13.20    8.55   0
   9   2   0   14.15   11.37   0
   8  -3   0    6.35    6.32   0
   8  -3   0   18.22    9.56   0
   8  -3   0    6.86    6.15   0
   7  -3   0   15.17    8.95   0
   7  -3   0   -0.64    5.57   0
   6  -3   0   73.23    8.03   0
   6  -3   0   89.84    8.84   0
   5  -3   0  454.89    9.81   0
   5  -3   0  456.75   10.44   0
   4  -3   0  960.72   12.59   0
   4  -3   0  939.30   10.11   0
   3  -3   0   93.47    6.95   0
   3  -3   0   95.50    7.98   0
   2  -3   0  196.47    8.61   0
  -2   3   0  194.19    8.76   0
  -1   3   0 2403.62   19.56   0
   1  -3   0 2429.08   19.41   0
   0   3   0  187.03    9.84   0
   0  -3   0  177.94   10.11   0
  -1  -3   0  178.67   10.53   0
   1   3   0  173.53   10.17   0
   2   3   0 6088.30   29.71   0
  -2  -3   0 6088.81   30.13   0
   3   3   0  637.34   11.89   0
  -3  -3   0  635.15   12.12   0
  -4  -3   0   14.49    8.66   0
   4   3   0   25.43    6.02   0
   5   3   0  376.60   10.24   0
  -5  -3   0  387.99    8.29   0
   6   3   0  920.90   12.17   0
   7   3   0   10.08   14.62   0
   7   3   0    9.50    7.99   0
   8   3   0   69.78   15.33   0
   8   3   0   60.87    8.37   0
   9   3   0  159.84   20.11   0
   9   3   0  141.67    9.40   0
   7  -4   0   25.66    9.13   0
   7  -4   0   22.68    8.25   0
   6  -4   0  247.50   10.08   0
   6  -4   0  245.84    9.05   0
   5  -4   0  853.04    9.86   0
   5  -4   0  896.81   12.11   0
   4  -4   0    6.45    9.16   0
   4  -4   0    7.72    7.35   0
   3  -4   0   73.07    8.89   0
   3  -4   0   80.65    7.79   0
   2  -4   0  243.35   10.64   0
   2  -4   0  249.42    8.73   0
  -2   4   0  239.26    8.53   0
  -1   4   0  253.83    8.34   0
   1  -4   0  263.74    8.43   0
   0  -4   0 2156.20   17.10   0
   0   4   0 2156.52   17.11   0
  -1  -4   0 2572.39   18.76   0
   1   4   0 2545.81   18.76   0
  -2  -4   0   13.34    7.79   0
   2   4   0    3.29    7.73   0
  -3  -4   0  222.06   15.10   0
   3   4   0  207.85    8.79   0
  -3  -4   0  220.53    9.11   0
   4   4   0 1539.25   14.32   0
  -4  -4   0 1610.89   14.84   0
  -5  -4   0  581.03   10.90   0
   5   4   0  552.12    8.85   0
  -6  -4   0   -5.37    8.21   0
   6   4   0    8.07    7.98   0
   7   4   0  223.37    8.95   0
   8   4   0  128.44    8.90   0
   9   4   0   92.97    9.20   0
   7  -5   0   26.71    6.49   0
   7  -5   0   82.89    9.71   0
   6  -5   0   20.45    8.18   0
   6  -5   0    9.61    8.92   0
   5  -5   0    5.50    5.96   0
   5  -5   0    7.28    7.56   0
   4  -5   0  576.60   10.13   0
   4  -5   0  577.25    9.17   0
   3  -5   0  397.10    8.47   0
   3  -5   0  380.16    9.15   0
  -3   5   0  380.22    9.26   0
   2  -5   0    0.97    7.12   0
  -2   5   0    5.77    7.36   0
   2  -5   0    0.46    9.02   0
  -1   5   0  626.80   10.51   0
   1  -5   0  636.73   10.53   0
   1  -5   0  631.58   11.81   0
   0   5   0 1407.53   13.45   0
   0  -5   0 1415.93   13.65   0
   1   5   0   19.32    7.45   0
  -1  -5   0   20.29    7.36   0
  -2  -5   0  295.12    9.19   0
  -2  -5   0  303.84   11.29   0
   2   5   0  319.91    9.25   0
  -3  -5   0 1136.96   12.94   0
  -3  -5   0 1150.70   19.54   0
   3   5   0 1088.52   12.59   0
  -4  -5   0    2.99   17.22   0
  -4  -5   0    3.37   16.00   0
   4   5   0    5.13    7.68   0
  -4  -5   0    5.30    8.33   0
   5   5   0  184.95    8.88   0
  -5  -5   0  208.31    9.16   0
   6   5   0  487.97   10.12   0
  -6  -5   0  507.22   10.69   0
   7   5   0   66.39    8.01   0
   8   5   0  103.86    8.77   0
   9   5   0  293.67   11.16   0
   6  -6   0   22.53    8.91   0
   6  -6   0    2.34    8.81   0
   5  -6   0  158.83    9.74   0
   5  -6   0  145.72    8.65   0
   4  -6   0  529.71   10.99   0
   4  -6   0  544.22   10.34   0
   3  -6   0  250.72    9.70   0
   3  -6   0  251.52    8.76   0
  -3   6   0  263.08    8.87   0
   2  -6   0  203.55    8.49   0
  -2   6   0  220.28    8.56   0
   2  -6   0  228.44    7.61   0
   1  -6   0   39.03    7.92   0
  -1   6   0   49.43    7.50   0
   1  -6   0   45.84    8.86   0
   0  -6   0   51.03    8.11   0
   0  -6   0   62.59    9.37   0
   0   6   0   57.40    7.96   0
  -1  -6   0 1983.09   15.51   0
   1   6   0 1968.55   15.49   0
  -1  -6   0 2023.40   17.61   0
  -2  -6   0  364.87    9.71   0
  -2  -6   0  354.53   12.97   0
   2   6   0  359.68    9.54   0
   3   6   0  120.10    8.49   0
  -3  -6   0  117.25   12.11   0
  -3  -6   0  118.93    8.66   0
  -4  -6   0  120.86    9.20   0
   4   6   0  108.32    8.10   0
  -4  -6   0  112.35   13.29   0
  -4  -6   0  118.33   12.77   0
   5   6   0  958.94   11.91   0
  -5  -6   0  909.07   12.34   0
   6   6   0  152.08    8.92   0
  -6  -6   0  169.23    9.07   0
  -7  -6   0  222.05    9.21   0
   7   6   0  215.03    9.02   0
   8   6   0  223.02    9.66   0
   9   6   0    7.39    9.56   0
   5  -7   0    6.44    8.83   0
   5  -7   0   20.90    8.78   0
   4  -7   0  233.03    8.05   0
   4  -7   0  234.24    9.43   0
   3  -7   0  223.36    8.83   0
  -3   7   0  237.56    8.82   0
   3  -7   0  224.80    9.84   0
   2  -7   0   17.86    7.40   0
  -2   7   0   14.81    7.39   0
   2  -7   0   23.49    8.62   0
   1  -7   0   54.60    7.65   0
  -1   7   0   52.05    8.06   0
   1  -7   0   57.28    9.14   0
   0   7   0  617.21   10.39   0
   0  -7   0  623.24   11.81   0
   0  -7   0  630.19   10.47   0
  -1  -7   0   52.81    9.18   0
   1   7   0   45.42    7.55   0
  -1  -7   0   49.92    7.78   0
   2   7   0   22.76    7.33   0
  -2  -7   0   17.57    9.04   0
  -2  -7   0   20.50    7.54   0
   3   7   0  918.54   11.47   0
  -3  -7   0  884.96   11.58   0
  -3  -7   0  896.26   15.97   0
  -4  -7   0  524.38   10.50   0
  -4  -7   0  501.05   14.95   0
   4   7   0  532.46    9.93   0
   5   7   0   11.54    8.02   0
  -5  -7   0   16.88    8.13   0
  -6  -7   0  357.99    8.05   0
   6   7   0  388.24    9.79   0
  -7  -7   0  113.03    9.10   0
   7   7   0   92.20    9.04   0
  -8  -7   0   -2.19    6.11   0
   8   7   0    9.47    8.79   0
   4  -8   0   24.64    9.94   0
   4  -8   0   29.72    9.34   0
   3  -8   0   10.27    9.02   0
  -3   8   0    3.00    8.16   0
   3  -8   0    9.32    8.29   0
   2  -8   0   78.03    9.83   0
   2  -8   0  104.33    8.70   0
  -2   8   0  118.39    8.38   0
   1  -8   0  284.48    9.31   0
   1  -8   0  265.82   10.03   0
  -1   8   0  274.54    9.35   0
   0  -8   0   21.67    7.96   0
   0  -8   0   12.15    9.05   0
   0   8   0   17.48    7.59   0
  -1  -8   0   29.02    7.98   0
   1   8   0   29.62    8.07   0
  -1  -8   0   35.36    9.01   0
   2   8   0  460.10    9.90   0
  -2  -8   0  383.30    9.84   0
  -2  -8   0  408.33   11.29   0
  -3  -8   0   79.84    8.52   0
  -3  -8   0   78.78   11.44   0
   3   8   0   86.68    8.38   0
  -4  -8   0  359.12   10.21   0
   4   8   0  362.45    9.69   0
  -4  -8   0  335.40   13.52   0
  -5  -8   0  382.96   21.35   0
   5   8   0  414.56    9.89   0
  -5  -8   0  409.89    8.72   0
  -5  -8   0  392.03   20.57   0
  -6  -8   0   -0.51    8.78   0
   6   8   0    8.84    8.12   0
  -7  -8   0   11.67    8.89   0
   7   8   0    2.94    5.95   0
   2  -9   0   67.25    8.94   0
  -2   9   0   61.73    9.01   0
   2  -9   0   42.40   10.21   0
  -1   9   0    4.86    8.37   0
   1  -9   0   14.24    9.51   0
   1  -9   0    7.76    8.70   0
   0  -9   0   56.00    8.47   0
   0   9   0   50.63    8.48   0
   0  -9   0   57.24    9.63   0
  -1  -9   0   56.44    9.81   0
   1   9   0   70.94    8.19   0
  -1  -9   0   70.05    8.54   0
   2   9   0   30.15    8.02   0
  -2  -9   0   14.99    9.45   0
  -2  -9   0   35.43    8.13   0
  -3  -9   0  325.33    9.97   0
   3   9   0  336.66    9.69   0
  -3  -9   0  326.76   11.32   0
  -4  -9   0  477.56   15.20   0
   4   9   0  508.76   10.71   0
  -4  -9   0  508.75   11.25   0
  -5  -9   0    1.84    8.74   0
  -5  -9   0    4.37   14.45   0
   5   9   0    6.55    8.50   0
  -5  -9   0    0.48   13.61   0
   6   9   0    0.10    8.70   0
  -6  -9   0    4.94    9.21   0
   1  10   0   71.10    9.09   0
  -1 -10   0   48.51   10.76   0
  -1 -10   0   71.55    9.30   0
  -2 -10   0  404.19   12.74   0
   2  10   0  299.90   11.32   0
  -2 -10   0  429.47   11.35   0
  -3 -10   0   23.84   12.25   0
   3  10   0   31.12    8.79   0
  -3 -10   0   21.92    9.09   0
  -4 -10   0   28.21   12.42   0
  -4 -10   0   18.20    9.46   0
  -3 -10   1   -2.11    9.37   0
  -3 -10   1    9.39   12.11   0
   3  10  -1    2.65    8.83   0
  -2 -10   1   31.06   10.61   0
  -2 -10   1   45.06    9.59   0
   2  10  -1   57.17    9.14   0
  -1 -10   1   45.36    9.39   0
   1  10  -1   43.49   11.25   0
  -1 -10   1   66.84   10.97   0
   6   9  -1  146.56   10.66   0
  -6  -9   1  173.53   11.26   0
  -5  -9   1   17.25   20.35   0
   5   9  -1   16.36    8.46   0
  -5  -9   1   17.59    9.15   0
  -4  -9   1   95.14    9.41   0
  -4  -9   1   82.40   11.96   0
   4   9  -1  105.93    8.70   0
  -3  -9   1  373.89   11.96   0
  -3  -9   1  413.06   10.87   0
   3   9  -1  395.34   10.26   0
   2   9  -1   30.25    8.40   0
  -2  -9   1   23.04    8.95   0
  -2  -9   1   14.67    9.45   0
   1   9  -1   20.84    8.06   0
  -1  -9   1    7.99    9.33   0
  -1  -9   1   12.77    8.32   0
   0  -9   1  241.77   11.28   0
   0   9  -1  270.97   10.03   0
   0  -9   1  287.51   10.02   0
  -1   9  -1  118.78    9.27   0
   1  -9   1  130.17   10.13   0
   1  -9   1  110.90    9.11   0
   2  -9   1   -2.69    9.06   0
   2  -9   1   -1.29   10.24   0
  -2   9  -1   19.22    9.14   0
   7   8  -1  123.05    9.79   0
  -7  -8   1  108.82    9.83   0
  -6  -8   1    6.61    9.06   0
   6   8  -1    8.75    8.55   0
  -5  -8   1  100.10    9.03   0
   5   8  -1   75.72    8.51   0
  -4  -8   1  785.99   18.50   0
   4   8  -1  805.17   11.42   0
  -4  -8   1  848.76   12.02   0
  -3  -8   1  140.11    8.96   0
   3   8  -1  152.68    8.39   0
  -3  -8   1  134.92   11.71   0
  -2  -8   1   77.74    8.30   0
  -2  -8   1   79.42   11.79   0
   2   8  -1   67.22    7.73   0
   1   8  -1   95.49    8.29   0
  -1  -8   1   94.35    9.53   0
  -1  -8   1   99.76    8.46   0
   0  -8   1   48.38    9.58   0
   0   8  -1   33.09    7.72   0
   0  -8   1   39.27    7.86   0
  -1   8  -1   40.25    7.80   0
   1  -8   1   35.86    9.34   0
   1  -8   1   42.88    8.11   0
   2  -8   1  387.46   10.70   0
   2  -8   1  392.91   11.14   0
  -2   8  -1  418.62   10.28   0
   3  -8   1  101.27    8.98   0
   3  -8   1  119.32    9.96   0
   4  -8   1   12.71    8.56   0
   4  -8   1    2.51    9.63   0
   8   7  -1    5.20    9.16   0
  -7  -7   1   -0.86    9.03   0
   7   7  -1   -2.04    8.76   0
   6   7  -1 1163.60   12.76   0
  -6  -7   1 1138.01   13.46   0
  -5  -7   1  614.49   11.27   0
   5   7  -1  608.35   10.83   0
  -4  -7   1   17.42    8.12   0
  -4  -7   1   15.50   11.81   0
   4   7  -1   16.90    7.48   0
   3   7  -1  323.25    9.45   0
  -3  -7   1  314.37   12.49   0
  -3  -7   1  333.45   11.25   0
   2   7  -1  423.70    9.85   0
  -2  -7   1  415.10   11.11   0
  -2  -7   1  434.18    9.91   0
  -1  -7   1   42.49    8.98   0
   1   7  -1   51.20    7.31   0
  -1  -7   1   44.73    7.62   0
   0  -7   1   18.65    7.46   0
   0   7  -1   14.74    7.35   0
   0  -7   1   14.60    9.18   0
  -1   7  -1  543.14   11.67   0
   1  -7   1  574.30   10.36   0
   1  -7   1  553.22   11.58   0
   2  -7   1  356.91    9.59   0
  -2   7  -1  322.41    9.53   0
   2  -7   1  342.34   10.62   0
   3  -7   1  170.44    8.79   0
   3  -7   1  159.85    9.86   0
   4  -7   1  214.78   10.42   0
   4  -7   1  213.21    9.41   0
   5  -7   1    3.77    8.64   0
   5  -7   1    0.39    8.97   0
   8   6  -1   31.74    8.95   0
   7   6  -1  586.70   10.99   0
  -6  -6   1  287.29    9.61   0
   6   6  -1  278.76    9.39   0
   5   6  -1  104.97    8.14   0
  -5  -6   1  113.41    8.40   0
   4   6  -1  238.90    8.91   0
  -4  -6   1  234.11    9.57   0
  -4  -6   1  231.30   16.55   0
  -3  -6   1   47.12   11.17   0
   3   6  -1   55.05    8.01   0
  -3  -6   1   61.95    8.30   0
  -2  -6   1    2.47    7.61   0
   2   6  -1    5.62    7.29   0
  -2  -6   1   16.52   10.32   0
   1   6  -1  656.24   11.01   0
  -1  -6   1  650.34   12.24   0
  -1  -6   1  655.55   12.58   0
   0  -6   1  116.26    8.24   0
   0  -6   1  123.13   10.22   0
   0   6  -1  129.62    8.44   0
   1  -6   1    6.70    9.17   0
  -1   6  -1    6.98    7.10   0
   1  -6   1    6.15    7.19   0
   2  -6   1 1686.08   14.39   0
   2  -6   1 1683.73   15.04   0
  -2   6  -1 1727.63   14.51   0
   3  -6   1 1087.79   12.38   0
   3  -6   1 1027.45   12.73   0
   4  -6   1   -3.15    8.66   0
   4  -6   1   10.60    7.64   0
   5  -6   1   29.12    9.20   0
   5  -6   1   21.04    8.40   0
   6  -6   1    8.54    8.89   0
   6  -6   1   11.94    8.66   0
   9   5  -1  102.84    7.58   0
   8   5  -1  315.71    9.68   0
   7   5  -1   25.58    8.23   0
   6   5  -1  107.09    6.64   0
  -6  -5   1  133.47    6.94   0
   5   5  -1  900.56   12.19   0
  -5  -5   1  946.24   12.67   0
  -4  -5   1   41.03    8.54   0
   4   5  -1   28.17    8.13   0
  -3  -5   1   30.94   12.38   0
   3   5  -1   42.61    7.89   0
  -3  -5   1   27.32    8.20   0
  -2  -5   1 1200.36   14.08   0
   2   5  -1 1183.75   13.77   0
  -2  -5   1 1202.30   16.50   0
  -1  -5   1  363.47    9.86   0
   1   5  -1  364.04    9.91   0
  -1  -5   1  362.47   13.10   0
   0   5  -1  373.92   10.96   0
   0  -5   1  406.06   11.12   0
   0  -5   1  392.93    9.86   0
  -1   5  -1 1531.87   14.40   0
   1  -5   1 1483.04   14.20   0
   1  -5   1 1528.38   15.65   0
   2  -5   1  627.04   12.12   0
   2  -5   1  620.29   10.78   0
  -2   5  -1  639.21   10.82   0
   3  -5   1    2.04    7.57   0
   3  -5   1    5.82    8.99   0
   4  -5   1   25.66    8.30   0
   4  -5   1   22.74    7.77   0
   5  -5   1  111.53    8.17   0
   5  -5   1  102.29    9.11   0
   6  -5   1    8.55    8.08   0
   6  -5   1   10.33    8.59   0
   7  -5   1   58.16    9.07   0
   7  -5   1   -2.11    9.12   0
   9   4  -1   77.96    9.34   0
   8   4  -1  111.16    8.94   0
   7   4  -1  751.92   11.46   0
   6   4  -1    7.79    8.24   0
  -5  -4   1  768.54   11.88   0
   5   4  -1  748.19   11.69   0
  -4  -4   1  754.76   11.87   0
   4   4  -1  757.21   11.76   0
  -3  -4   1 2785.37   19.49   0
  -3  -4   1 2676.56   37.39   0
   3   4  -1 2743.40   19.16   0
  -2  -4   1  394.42   12.86   0
   2   4  -1  404.08   10.35   0
  -2  -4   1  417.10   10.93   0
  -1  -4   1  470.82   11.10   0
  -1  -4   1  458.69   12.39   0
   1   4  -1  462.94   10.88   0
   0  -4   1 2231.48   18.78   0
   0  -4   1 2226.36   18.79   0
   0   4  -1 2200.41   18.59   0
  -1   4  -1  212.21    8.77   0
   1  -4   1  217.47    8.84   0
   1  -4   1  219.13   10.32   0
   2  -4   1   10.40    7.12   0
   2  -4   1    8.51    6.86   0
  -2   4  -1    8.95    7.24   0
   3  -4   1  867.25   12.58   0
   3  -4   1  868.42   11.79   0
   4  -4   1   46.32    7.63   0
   4  -4   1   49.72    9.28   0
   5  -4   1   33.29    8.39   0
   5  -4   1   25.46    7.68   0
   6  -4   1  292.32    9.47   0
   6  -4   1  311.21   10.19   0
   7  -4   1   39.04    9.54   0
   7  -4   1   45.11    8.81   0
   9   3  -1   39.66    8.98   0
   8   3  -1  369.39    8.63   0
   7   3  -1   21.54    8.12   0
   6   3  -1   33.89    8.55   0
   5   3  -1  176.33    9.35   0
  -4  -3   1 1388.97   14.40   0
   4   3  -1 1359.71   14.61   0
   3   3  -1  842.00   14.44   0
  -3  -3   1  906.67   13.55   0
  -2  -3   1 1919.72   28.32   0
  -2  -3   1 1943.41   19.02   0
   2   3  -1 1875.91   18.46   0
   1   3  -1 1045.40   16.75   0
  -1  -3   1 1031.19   15.79   0
  -1  -3   1 1074.77   18.07   0
   0  -3   1  119.20   11.22   0
   0   3  -1  111.49   10.07   0
   0  -3   1  110.88    9.03   0
   1  -3   1 1097.06   14.44   0
  -1   3  -1 1067.92   14.62   0
   1  -3   1 1083.55   15.37   0
  -2   3  -1 1028.10   13.05   0
   2  -3   1 1054.92   13.03   0
   2  -3   1 1066.11   14.00   0
   3  -3   1   99.00    9.89   0
   3  -3   1  104.23    7.33   0
   4  -3   1  401.27   10.63   0
   4  -3   1  416.08    9.68   0
   5  -3   1  490.42   10.76   0
   5  -3   1  480.08    9.83   0
   6  -3   1   44.11    5.65   0
   6  -3   1   47.74    8.37   0
   7  -3   1    1.84    7.51   0
   7  -3   1    6.62    8.67   0
   8  -3   1   58.42    9.82   0
   8  -3   1   58.08    8.96   0
   8  -3   1   54.03    9.00   0
   9   2  -1   53.98    9.12   0
   9   2  -1   66.24   12.29   0
   8   2  -1    1.93    8.26   0
   8   2  -1   10.19   10.43   0
   7   2  -1   95.03   11.66   0
   7   2  -1   99.10    8.43   0
   6   2  -1 1329.76   21.49   0
   6   2  -1 1338.74   13.59   0
   5   2  -1   11.44    9.15   0
   5   2  -1   12.96   12.54   0
   4   2  -1   59.70    8.82   0
   4   2  -1   63.63   14.48   0
  -3  -2   1 4475.44   25.97   0
   3   2  -1 4420.55   25.78   0
   2   2  -1 1545.62   41.82   0
  -2  -2   1 1633.73   19.94   0
   2   2  -1 1594.25   19.61   0
  -2  -2   1 1571.15   38.92   0
   1   2  -1  336.63   13.83   0
  -1  -2   1  331.97   14.24   0
   1   2  -1  336.72   18.85   0
  -1  -2   1  352.52   15.93   0
   0  -2   1  401.75   14.75   0
   0   2  -1  405.09   16.42   0
   0   2  -1  393.27   16.58   0
   0  -2   1  403.96   16.48   0
  -1   2  -1   58.61    9.85   0
   1  -2   1   52.96   11.63   0
   1  -2   1   43.09   12.16   0
   2  -2   1  329.99   11.44   0
   2  -2   1  311.44   10.71   0
   3  -2   1 3557.08   21.68   0
   3  -2   1 3398.49   20.60   0
   4  -2   1 1724.21   14.79   0
   4  -2   1 1745.27   16.27   0
   5  -2   1  360.47   10.86   0
   5  -2   1  349.33    9.17   0
   6  -2   1   12.40    5.34   0
   6  -2   1    9.94    5.72   0
   7  -2   1  376.10    7.96   0
   7  -2   1  404.48    9.69   0
   7  -2   1  399.10   10.99   0
   8  -2   1   70.48    9.00   0
   8  -2   1   63.23    9.11   0
   8  -2   1   74.50    9.54   0
   9  -2   1   13.88    9.55   0
   9  -2   1   12.02   12.07   0
   9  -2   1   22.92    9.34   0
   9   1  -1   11.68    9.32   0
   9   1  -1   17.53    8.81   0
   9   1  -1    2.28    8.78   0
   8   1  -1   98.73   11.18   0
   8   1  -1  103.19    8.53   0
   7   1  -1  176.45   11.73   0
   7   1  -1  191.85    6.76   0
   6   1  -1   50.33   11.55   0
   6   1  -1   56.93    8.58   0
   5   1  -1  910.93   12.74   0
   5   1  -1  871.04   15.41   0
   4   1  -1   88.43   11.84   0
   4   1  -1   88.12    6.83   0
   3   1  -1  171.62   11.17   0
   2   1  -1 1266.82   19.73   0
   1   1  -1 9999.99   62.25   0
  -1  -1   1 9902.01   62.06   0
   0  -1   1 1809.59   28.93   0
   0  -1   1 1810.56   44.88   0
   0   1  -1 1810.25   29.13   0
   0   1  -1 1827.76   44.77   0
   1  -1   1    4.40   12.39   0
  -1   1  -1    6.93   11.52   0
   1  -1   1   15.62   15.82   0
   2  -1   1 5175.90   31.54   0
  -2   1  -1 5167.59   31.36   0
   3  -1   1  470.06   12.74   0
   4  -1   1    5.27    8.77   0
   5  -1   1  242.85    9.43   0
   5  -1   1  235.75   10.21   0
   6  -1   1  100.40    9.61   0
   6  -1   1   81.44    6.50   0
   7  -1   1   79.81    8.72   0
   7  -1   1   87.72    8.69   0
   7  -1   1   83.69    6.15   0
   8  -1   1  185.59    9.41   0
   8  -1   1  188.11    9.10   0
   8  -1   1  173.19    9.99   0
   9  -1   1   85.36   10.42   0
   9  -1   1   82.89    9.55   0
   9  -1   1   92.45    9.82   0
   9   0  -1   51.12    8.63   0
   9   0  -1  152.67   13.27   0
   9   0  -1  190.08    9.85   0
   8   0  -1   57.29    6.46   0
   8   0  -1   59.88    8.51   0
   8   0  -1   40.53    9.51   0
   7   0  -1   31.01    5.76   0
   7   0  -1   27.88    8.55   0
   7   0  -1   38.68    7.92   0
   6   0  -1  356.03    9.72   0
   6   0  -1  346.63   11.16   0
   5   0  -1  134.04   12.00   0
   1   0  -1 1240.79   22.34   0
   0   0  -1 1855.95   40.30   0
   0   0   1 1849.31   38.81   0
   0   0   1 1844.67   31.85   0
   0   0  -1 1872.23   32.32   0
   1   0   1 1096.06   24.02   0
  -1   0  -1 1114.42   24.82   0
   1   0   1 1138.18   24.81   0
  -1   0  -1 1074.51   24.35   0
   2   0   1   32.72   14.56   0
   2   0   1   10.87   14.47   0
  -2   0  -1    5.97   13.84   0
   3   0   1    9.91    9.45   0
  -3   0  -1    4.37   10.36   0
   3   0   1    5.86   10.23   0
   4   0   1  887.71   14.47   0
   4   0   1  873.79   12.79   0
   5   0   1  503.18   10.83   0
   5   0   1  498.53   12.01   0
   6   0   1   13.38    9.04   0
   6   0   1   21.21    8.42   0
   7   0   1  473.32    9.98   0
   7   0   1  445.85   12.95   0
   8   0   1  157.34    7.00   0
   8   0   1  171.09    9.91   0
   9   0   1   12.46    8.67   0
   9   0   1   21.16    8.85   0
   9   0   1   10.48    9.36   0
   9  -1  -1   -3.51    8.65   0
   9  -1  -1   13.77   10.05   0
   9  -1  -1    8.23    6.60   0
   8  -1  -1   29.91   10.96   0
   8  -1  -1   29.64    8.65   0
   8  -1  -1   21.43    6.28   0
   7  -1  -1  307.38    7.53   0
   7  -1  -1  317.39   10.57   0
   7  -1  -1  317.15    7.78   0
   6  -1  -1   13.34    7.49   0
   6  -1  -1   -0.58    8.57   0
   5  -1  -1   38.32    7.65   0
   5  -1  -1   39.86    9.22   0
   4  -1  -1 1442.53   13.56   0
   3  -1  -1 1225.76   13.73   0
   2  -1  -1 2202.61   19.18   0
   1  -1  -1 3927.99   29.29   0
  -1   1   1 3796.07   28.67   0
   0   1   1  457.08   17.49   0
   0  -1  -1  453.71   17.58   0
   1   1   1   12.35   12.51   0
  -1  -1  -1    9.29   14.25   0
   1   1   1   15.82   13.55   0
  -1  -1  -1   15.32   12.85   0
  -2  -1  -1 1116.49   18.89   0
   2   1   1 1071.68   21.44   0
   2   1   1 1095.41   16.46   0
  -2  -1  -1 1065.71   23.68   0
  -3  -1  -1  757.50   18.11   0
  -3  -1  -1  786.34   13.51   0
   3   1   1  760.07   17.74   0
   3   1   1  780.35   13.76   0
   4   1   1  767.49   14.93   0
   4   1   1  786.14   12.79   0
  -4  -1  -1  786.13   16.35   0
   5   1   1 1042.59   13.31   0
   5   1   1 1077.33   15.64   0
   6   1   1 2552.22   16.75   0
   6   1   1 2479.65   22.09   0
   7   1   1   72.69   10.74   0
   7   1   1   84.35    8.72   0
   8   1   1    1.25    8.66   0
   8   1   1    5.91    5.75   0
   9   1   1   52.37    9.40   0
   9   1   1   39.33    6.45   0
   8  -2  -1   56.37    8.58   0
   8  -2  -1   48.27    9.44   0
   8  -2  -1   52.25    8.64   0
   7  -2  -1   48.72    8.03   0
   7  -2  -1   48.78    9.03   0
   6  -2  -1  349.83   10.22   0
   6  -2  -1  375.62    9.33   0
   5  -2  -1  205.94   10.14   0
   5  -2  -1  194.05    8.53   0
   4  -2  -1   21.35    5.42   0
   3  -2  -1  344.31    9.30   0
  -2   2   1 6966.15   28.19   0
   2  -2  -1 6844.04   28.14   0
  -1   2   1 3014.33   21.78   0
   1  -2  -1 2978.49   21.73   0
   0   2   1 1465.37   18.98   0
   0  -2  -1 1460.39   19.24   0
  -1  -2  -1  653.01   13.64   0
   1   2   1  659.44   15.72   0
   2   2   1  392.72   12.85   0
  -2  -2  -1  390.62   13.62   0
  -2  -2  -1  387.58   12.78   0
   3   2   1  163.14    9.52   0
  -3  -2  -1  159.60   13.10   0
   3   2   1  160.99   13.50   0
  -3  -2  -1  169.81   10.03   0
  -4  -2  -1  939.51   11.20   0
  -4  -2  -1  951.75   19.23   0
   4   2   1  896.01   12.66   0
   4   2   1  919.55   18.04   0
   5   2   1  749.66   16.01   0
   5   2   1  737.22   12.29   0
   6   2   1  407.50   10.39   0
   6   2   1  399.87   13.73   0
   7   2   1  323.47   12.64   0
   7   2   1  337.29    9.48   0
   8   2   1  149.17   11.62   0
   8   2   1  158.06    8.86   0
   9   2   1   13.95    6.10   0
   9   2   1    8.15   10.88   0
   8  -3  -1   10.58    9.06   0
   8  -3  -1   13.20    9.54   0
   7  -3  -1  138.29    9.88   0
   7  -3  -1  149.39    8.94   0
   6  -3  -1  180.46    8.72   0
   6  -3  -1  187.70    9.44   0
   5  -3  -1    1.70    8.72   0
   5  -3  -1    2.62    7.40   0
   4  -3  -1  373.40    9.20   0
   3  -3  -1 1263.57   12.67   0
  -3   3   1 1279.39   11.54   0
  -2   3   1   18.66    7.46   0
   2  -3  -1   19.38    7.39   0
  -1   3   1 2068.58   16.87   0
   1  -3  -1 2050.66   16.89   0
   0  -3  -1 3111.57   21.14   0
   0   3   1 3118.04   21.08   0
   1   3   1  275.56   10.35   0
  -1  -3  -1  264.50   10.61   0
   2   3   1   43.49    9.17   0
  -2  -3  -1   39.43    9.30   0
  -3  -3  -1 2224.47   17.53   0
  -3  -3  -1 2263.60   27.52   0
   3   3   1 2196.84   17.20   0
   4   3   1  924.71   11.05   0
  -4  -3  -1  977.56   12.80   0
  -4  -3  -1  941.35   22.06   0
   5   3   1    4.19   10.84   0
   5   3   1   -0.93    8.18   0
  -5  -3  -1    9.23    8.17   0
  -6  -3  -1 1237.54   12.57   0
   6   3   1 1205.19   22.89   0
   6   3   1 1194.06   13.14   0
   7   3   1  539.50   17.24   0
   7   3   1  548.42   10.23   0
   8   3   1   10.87    8.14   0
   8   3   1   12.14   11.40   0
   9   3   1   27.37   12.82   0
   9   3   1   16.98    8.67   0
   7  -4  -1    7.83    9.42   0
   7  -4  -1    1.13    5.81   0
   6  -4  -1    7.13    8.63   0
   6  -4  -1   11.23    7.48   0
   5  -4  -1  682.25   10.26   0
   5  -4  -1  634.44   10.94   0
   4  -4  -1  220.49    8.45   0
  -3   4   1    7.96    7.17   0
   3  -4  -1    7.33    4.93   0
  -2   4   1  628.46   10.66   0
   2  -4  -1  632.04   10.54   0
  -1   4   1 2009.34   14.61   0
   1  -4  -1 2095.24   15.89   0
   0   4   1  133.30    8.18   0
   0  -4  -1  125.66    8.20   0
  -1  -4  -1  118.07    6.47   0
   1   4   1  119.00    6.28   0
   2   4   1  152.31    8.59   0
  -2  -4  -1  147.65    8.62   0
  -3  -4  -1  145.71   10.39   0
   3   4   1  161.13    8.74   0
  -3  -4  -1  149.89    6.90   0
  -4  -4  -1 2306.08   16.74   0
  -4  -4  -1 2245.37   30.23   0
   4   4   1 2187.22   15.01   0
   5   4   1 1826.45   14.45   0
  -5  -4  -1 1778.97   14.57   0
   6   4   1   17.21    8.30   0
  -6  -4  -1   21.26    8.39   0
   7   4   1   30.90    5.70   0
   8   4   1  419.78   10.04   0
   9   4   1   50.18    8.59   0
   7  -5  -1   -1.02    9.03   0
   7  -5  -1   14.76    6.45   0
   6  -5  -1  179.18    8.88   0
   6  -5  -1  186.24    9.75   0
   5  -5  -1  113.00    8.29   0
   5  -5  -1  122.63    9.28   0
   4  -5  -1  136.86    7.70   0
   4  -5  -1  134.41    8.95   0
  -3   5   1  635.21    9.97   0
   3  -5  -1  633.46   10.12   0
  -2   5   1   51.95    7.27   0
   2  -5  -1   43.10    7.41   0
  -1   5   1  103.94    7.97   0
   1  -5  -1  108.38    6.15   0
   0   5   1 1222.04   12.64   0
   0  -5  -1 1232.77   12.71   0
   1   5   1  546.74   10.16   0
  -1  -5  -1  556.22   10.26   0
   2   5   1    3.27    5.32   0
  -2  -5  -1    6.22    8.15   0
   3   5   1 1119.08   12.57   0
  -3  -5  -1 1079.70   12.50   0
  -4  -5  -1 1176.92   12.88   0
  -4  -5  -1 1183.39   20.52   0
   4   5   1 1195.96   12.49   0
   5   5   1   72.78    5.71   0
  -5  -5  -1   72.25    8.75   0
  -6  -5  -1  136.45    8.60   0
   6   5   1  134.59    6.36   0
  -7  -5  -1  632.56    8.80   0
   7   5   1  624.12   10.09   0
   8   5   1   20.90    8.27   0
   9   5   1    7.01    8.55   0
   6  -6  -1  107.43    9.52   0
   6  -6  -1    5.76    8.89   0
   5  -6  -1  152.76    9.60   0
   5  -6  -1  143.22    9.07   0
   4  -6  -1   79.27    8.79   0
   4  -6  -1   65.67    5.98   0
  -3   6   1   49.48    6.92   0
   3  -6  -1   47.46    5.50   0
   3  -6  -1   44.79    8.71   0
  -2   6   1  216.82    8.25   0
   2  -6  -1  232.70    8.41   0
   1  -6  -1  579.03   10.13   0
  -1   6   1  601.79   10.04   0
   0   6   1    0.02    6.90   0
   0  -6  -1    2.31    7.18   0
  -1  -6  -1  134.00    8.39   0
   1   6   1  134.17    8.11   0
   2   6   1 1759.50   14.00   0
  -2  -6  -1 1769.33   14.42   0
   3   6   1  476.41   10.07   0
  -3  -6  -1  465.01    8.45   0
   4   6   1   15.66    7.55   0
  -4  -6  -1    5.81   10.31   0
  -4  -6  -1   10.66    7.77   0
  -5  -6  -1  654.50   24.71   0
  -5  -6  -1  664.64   10.93   0
   5   6   1  658.57   10.51   0
  -5  -6  -1  652.36   26.02   0
  -6  -6  -1  440.15   10.03   0
   6   6   1  419.91    9.79   0
  -7  -6  -1    7.85    8.04   0
   7   6   1    9.49    7.89   0
  -8  -6  -1   89.98    6.72   0
   8   6   1   75.80    9.14   0
   9   6   1    0.06    8.61   0
   5  -7  -1    5.63    8.95   0
   5  -7  -1   17.98    8.96   0
   4  -7  -1   33.61    6.60   0
   4  -7  -1   31.88    6.25   0
   3  -7  -1   71.33    9.28   0
  -3   7   1   58.75    8.04   0
   3  -7  -1   66.37    8.18   0
   2  -7  -1  307.04   10.13   0
  -2   7   1  343.48    9.15   0
   2  -7  -1  330.45    9.08   0
   1  -7  -1   11.49    7.91   0
  -1   7   1   -2.95    7.25   0
   0  -7  -1   26.57    7.38   0
   0   7   1   27.50    7.19   0
   1   7   1 1183.69   11.89   0
  -1  -7  -1 1184.09   12.10   0
  -2  -7  -1  337.27    7.48   0
   2   7   1  358.07    8.78   0
   3   7   1  130.71    6.41   0
  -3  -7  -1  118.34    8.83   0
  -4  -7  -1  217.31   12.41   0
  -4  -7  -1  236.64    9.11   0
   4   7   1  211.17    8.74   0
  -4  -7  -1  207.70   12.41   0
   5   7   1   19.32    7.44   0
  -5  -7  -1   11.32    7.67   0
  -5  -7  -1   17.07   13.34   0
  -5  -7  -1   19.14   11.96   0
   6   7   1  105.73    8.59   0
  -6  -7  -1   98.29    8.42   0
  -7  -7  -1  535.00   10.92   0
   7   7   1  519.98   10.59   0
  -8  -7  -1   72.97    6.74   0
   8   7   1   59.75    9.13   0
   4  -8  -1   35.08    8.78   0
   4  -8  -1   10.62    9.51   0
   3  -8  -1   -3.35    8.37   0
   3  -8  -1   -6.08    9.29   0
  -3   8   1    8.80    8.34   0
   2  -8  -1   -0.80    8.99   0
   2  -8  -1   11.92    7.93   0
  -2   8   1    5.37    5.49   0
   1  -8  -1  671.38   10.91   0
   1  -8  -1  655.15   11.82   0
  -1   8   1  641.62   10.55   0
   0  -8  -1  315.81    9.33   0
   0  -8  -1  311.12   10.39   0
   0   8   1  351.05    8.97   0
   1   8   1   18.25    7.36   0
  -1  -8  -1   21.07    9.17   0
  -1  -8  -1   10.70    7.71   0
   2   8   1  288.03    8.70   0
  -2  -8  -1  258.12   12.01   0
  -2  -8  -1  268.27    9.10   0
  -3  -8  -1  372.79    9.60   0
   3   8   1  376.38    9.10   0
  -3  -8  -1  362.17   12.66   0
  -4  -8  -1    2.22   10.38   0
   4   8   1    0.61    7.73   0
  -4  -8  -1    0.78    8.21   0
  -5  -8  -1   45.97   12.84   0
  -5  -8  -1   46.43   11.67   0
  -5  -8  -1   47.50    8.58   0
   5   8   1   47.53    7.97   0
  -6  -8  -1  393.52   10.43   0
   6   8   1  416.22   10.06   0
  -7  -8  -1   16.79    6.65   0
   7   8   1   34.60    8.81   0
  -2   9   1   32.93    8.94   0
   2  -9  -1   50.40    9.22   0
   2  -9  -1   50.25    9.76   0
   1  -9  -1   10.94    9.77   0
   1  -9  -1   15.41    5.93   0
  -1   9   1   13.07    8.24   0
   0  -9  -1   33.96    9.42   0
   0   9   1   33.55    8.31   0
   0  -9  -1   41.83    8.37   0
  -1  -9  -1  202.08    9.26   0
   1   9   1  234.06    9.33   0
  -1  -9  -1  180.45   10.18   0
  -2  -9  -1   86.46   10.21   0
  -2  -9  -1   91.21    8.65   0
   2   9   1   97.82    8.46   0
  -3  -9  -1   -6.44    8.52   0
  -3  -9  -1    5.78   11.52   0
   3   9   1   -1.19    8.08   0
  -4  -9  -1  339.56   10.05   0
   4   9   1  329.16    9.68   0
  -4  -9  -1  310.93   13.70   0
  -5  -9  -1  156.46    9.52   0
  -5  -9  -1  150.50   13.72   0
  -5  -9  -1  151.07   12.30   0
   5   9   1  146.30    9.14   0
   6   9   1    7.52    8.50   0
  -6  -9  -1    7.57    9.32   0
   1  10   1   16.93    8.94   0
  -1 -10  -1   11.34    8.92   0
  -1 -10  -1    3.21   10.65   0
  -2 -10  -1   18.42    8.85   0
  -2 -10  -1   17.70   10.05   0
   2  10   1   12.20    8.92   0
  -3 -10  -1  341.93   12.26   0
  -3 -10  -1  306.20   11.12   0
   3  10   1  400.55   10.77   0
  -4 -10  -1   70.74    9.78   0
  -4 -10  -1   59.29   13.15   0
   4  10   1   74.44    9.38   0
  -5  -9   2  189.33   12.98   0
   5   9  -2  221.61   10.38   0
   4   9  -2    8.02    8.36   0
  -4  -9   2    9.88   11.02   0
  -4  -9   2    6.98   11.00   0
   3   9  -2   -1.08   10.13   0
  -3  -9   2   -2.05   10.71   0
  -3  -9   2   -2.22   10.89   0
   2   9  -2  423.55   10.81   0
  -2  -9   2  400.87   11.17   0
  -2  -9   2  391.19   12.00   0
   1   9  -2  110.66   10.76   0
  -1  -9   2  125.43    9.30   0
  -1  -9   2  105.01   10.04   0
   0  -9   2   31.87   10.12   0
   0   9  -2   37.23   10.27   0
   0  -9   2   27.72    8.66   0
   1  -9   2  123.83   11.65   0
  -1   9  -2  126.84    9.56   0
   1  -9   2  113.09   10.50   0
   2  -9   2    8.54   10.91   0
   2  -9   2   -1.89   10.25   0
   7   8  -2  208.30   11.46   0
   6   8  -2  102.87    9.23   0
  -6  -8   2  112.10    9.53   0
   5   8  -2   21.76    7.80   0
  -5  -8   2   23.66    8.80   0
  -4  -8   2  301.19   14.69   0
   4   8  -2  310.18    9.81   0
  -4  -8   2  324.02   12.27   0
  -3  -8   2  374.48   10.71   0
   3   8  -2  376.26   10.47   0
  -3  -8   2  337.31   12.89   0
   2   8  -2    3.49    9.76   0
  -2  -8   2    1.76   10.83   0
  -2  -8   2    2.53    9.61   0
   1   8  -2   85.36   10.33   0
  -1  -8   2   80.66    9.29   0
  -1  -8   2   87.15   10.51   0
   0   8  -2  169.74    8.80   0
   0  -8   2  171.53   10.17   0
   0  -8   2  182.68    9.41   0
   1  -8   2   32.92    8.19   0
  -1   8  -2   28.83    7.82   0
   1  -8   2   28.68    9.37   0
   2  -8   2   76.36    8.38   0
   2  -8   2   79.34    9.64   0
   3  -8   2  174.87    9.83   0
   3  -8   2  176.47   10.50   0
   4  -8   2    4.56    9.87   0
   4  -8   2   14.11    9.25   0
   8   7  -2  301.25   11.70   0
   7   7  -2   51.20    8.98   0
  -6  -7   2   13.43    8.74   0
   6   7  -2    9.08    8.27   0
  -5  -7   2  439.72   12.26   0
   5   7  -2  421.16    9.86   0
   4   7  -2  197.68    8.78   0
  -4  -7   2  181.98   13.03   0
  -4  -7   2  179.76    9.24   0
   3   7  -2   20.21    9.20   0
  -3  -7   2   10.13    9.93   0
  -3  -7   2   16.62   10.11   0
  -2  -7   2  132.83    9.45   0
  -2  -7   2  139.23    8.79   0
   2   7  -2  146.12   10.20   0
   1   7  -2  102.51    9.48   0
  -1  -7   2   98.21    8.83   0
  -1  -7   2   90.66    8.54   0
   0  -7   2    3.00    7.82   0
   0  -7   2    9.37    8.76   0
   0   7  -2   -5.74    9.13   0
   1  -7   2  586.79   12.09   0
   1  -7   2  623.34   12.30   0
  -1   7  -2  608.09   10.94   0
  -2   7  -2  820.79   12.41   0
   2  -7   2  811.41   13.04   0
   2  -7   2  815.31   10.66   0
   3  -7   2   12.33    7.94   0
   3  -7   2   13.93    8.63   0
   4  -7   2    0.69    9.32   0
   4  -7   2    8.75    8.34   0
   5  -7   2    3.83    9.26   0
   5  -7   2    7.92    8.60   0
   8   6  -2    4.36    8.88   0
   7   6  -2   54.20    8.37   0
   6   6  -2  407.37   10.20   0
  -5  -6   2  193.94    8.92   0
   5   6  -2  183.06    8.69   0
   4   6  -2  180.27   10.37   0
  -4  -6   2  186.50   11.04   0
  -4  -6   2  177.57   15.78   0
   3   6  -2  295.72   10.81   0
  -3  -6   2  291.80   12.17   0
  -3  -6   2  286.93   10.28   0
   2   6  -2  345.56   11.14   0
  -2  -6   2  333.97   11.91   0
  -2  -6   2  339.87   12.59   0
  -1  -6   2    8.41    9.89   0
   1   6  -2   10.13    7.35   0
  -1  -6   2   30.59    8.78   0
   0  -6   2 3647.57   23.04   0
   0  -6   2 3647.84   21.69   0
   0   6  -2 3655.89   22.68   0
  -1   6  -2  961.08   12.73   0
   1  -6   2  977.69   12.75   0
   1  -6   2  982.55   13.07   0
   2  -6   2   17.45    8.79   0
   2  -6   2   13.47    7.48   0
  -2   6  -2   17.41    7.61   0
   3  -6   2   25.02    7.62   0
   3  -6   2   26.28    8.89   0
   4  -6   2  117.22    9.19   0
   4  -6   2  124.44    8.24   0
   5  -6   2    3.78    7.69   0
   5  -6   2    1.79    9.09   0
   6  -6   2   11.88    8.68   0
   6  -6   2    0.73    8.97   0
   9   5  -2   12.69    9.08   0
   8   5  -2  174.67    9.89   0
   7   5  -2  246.90    9.77   0
   6   5  -2    6.53    7.89   0
  -5  -5   2  421.18   10.14   0
   5   5  -2  385.77    9.90   0
   4   5  -2  383.95   11.87   0
  -4  -5   2  417.29   10.63   0
   3   5  -2  168.69   10.06   0
  -3  -5   2  164.69   11.39   0
  -3  -5   2  170.46    9.14   0
   2   5  -2  191.58    9.33   0
  -2  -5   2  176.83    9.69   0
  -2  -5   2  199.14   11.97   0
  -1  -5   2 2501.48   20.09   0
  -1  -5   2 2457.77   19.86   0
   1   5  -2 2487.69   20.12   0
   0  -5   2 1411.49   16.31   0
   0  -5   2 1407.95   15.52   0
   0   5  -2 1439.62   16.77   0
   1  -5   2  148.68    8.31   0
   1  -5   2  123.95    7.62   0
  -1   5  -2  133.06    8.10   0
   2  -5   2   93.89    9.31   0
   2  -5   2   96.05    7.97   0
  -2   5  -2   95.31    7.85   0
   3  -5   2   23.82    7.31   0
   3  -5   2   36.67    9.01   0
   4  -5   2   69.11    6.47   0
   4  -5   2   63.80    7.82   0
   5  -5   2  341.89    9.60   0
   5  -5   2  305.38   10.18   0
   6  -5   2   -0.13    7.74   0
   6  -5   2    6.72    9.15   0
   7  -5   2    4.60    8.83   0
   7  -5   2    5.96    8.94   0
   9   4  -2  244.40   11.07   0
   8   4  -2   53.46    8.81   0
   7   4  -2    1.11    8.25   0
   6   4  -2  184.99    7.28   0
   5   4  -2   37.28    8.73   0
  -4  -4   2  124.76    9.44   0
   4   4  -2  118.16    9.06   0
  -3  -4   2 2029.22   18.49   0
   3   4  -2 1962.96   17.89   0
  -3  -4   2 1917.62   27.67   0
   2   4  -2 1375.60   17.48   0
  -2  -4   2 1347.07   19.51   0
  -2  -4   2 1385.65   18.28   0
  -1  -4   2  210.52   10.13   0
  -1  -4   2  215.42   10.78   0
   1   4  -2  217.05   11.13   0
   0  -4   2  910.22   13.66   0
   0   4  -2  870.50   15.31   0
   0  -4   2  892.13   15.29   0
   1  -4   2 3686.38   20.81   0
  -1   4  -2 3655.08   25.28   0
   1  -4   2 3701.48   24.85   0
   2  -4   2   24.76    9.07   0
   2  -4   2   28.67    9.13   0
   3  -4   2    4.51    6.29   0
   3  -4   2    8.00    7.71   0
   4  -4   2  172.58    9.72   0
   4  -4   2  175.85    8.42   0
   5  -4   2   34.00    8.68   0
   5  -4   2   31.78    7.82   0
   6  -4   2   70.71    6.76   0
   6  -4   2   54.92    5.80   0
   7  -4   2  118.70    6.80   0
   7  -4   2  151.45    9.44   0
   7  -4   2  135.99   10.03   0
   9   3  -2    3.63    9.13   0
   8   3  -2   42.80    8.45   0
   7   3  -2  146.64    9.01   0
   6   3  -2   21.70    8.35   0
   5   3  -2   55.52    8.75   0
   4   3  -2 1803.76   16.20   0
  -3  -3   2  593.19   12.32   0
   3   3  -2  557.68   12.16   0
   3   3  -2  544.18   21.26   0
  -2  -3   2  266.12   13.16   0
   2   3  -2  238.22   14.12   0
   2   3  -2  242.08   10.87   0
  -2  -3   2  246.56   12.73   0
  -1  -3   2 2359.74   25.96   0
   1   3  -2 2297.01   22.60   0
   1   3  -2 2342.87   25.29   0
  -1  -3   2 2354.88   22.43   0
   0   3  -2  121.17   10.95   0
   0  -3   2  107.27   10.72   0
   0   3  -2  121.92   10.77   0
   0  -3   2  115.78   11.02   0
   1  -3   2  595.03   12.73   0
  -1   3  -2  607.97   13.00   0
   1  -3   2  592.83   12.64   0
  -1   3  -2  603.44   12.56   0
   2  -3   2 2197.91   17.93   0
   2  -3   2 2150.39   18.49   0
   3  -3   2  130.27    7.87   0
   3  -3   2  143.81    9.89   0
   4  -3   2  207.20    7.02   0
   4  -3   2  204.25    9.54   0
   5  -3   2   99.87    9.40   0
   5  -3   2  108.81    8.32   0
   6  -3   2  853.93   11.63   0
   6  -3   2  812.99   10.62   0
   7  -3   2   21.20    8.90   0
   7  -3   2   25.64    8.63   0
   7  -3   2   30.60    8.79   0
   8  -3   2   11.34    9.59   0
   8  -3   2   10.53    8.72   0
   8  -3   2    9.30    9.20   0
   9   2  -2   77.55    9.83   0
   9   2  -2   74.51   13.23   0
   9   2  -2   98.10    9.29   0
   8   2  -2   69.21    9.03   0
   8   2  -2   60.32   13.25   0
   7   2  -2   85.63    8.69   0
   7   2  -2   77.16   13.27   0
   6   2  -2  342.56   14.34   0
   6   2  -2  341.81    8.19   0
   5   2  -2 1367.83   20.52   0
   5   2  -2 1308.13   14.34   0
   5   2  -2 1310.36   22.58   0
   4   2  -2    3.97   10.12   0
   4   2  -2   20.03    8.67   0
   3   2  -2  544.79   16.87   0
   3   2  -2  564.45   12.47   0
  -2  -2   2 3458.64   33.14   0
   2   2  -2 3511.88   27.56   0
   2   2  -2 3311.54   33.80   0
   1   2  -2  988.88   21.25   0
  -1  -2   2 1047.60   23.00   0
   1   2  -2  978.65   18.31   0
  -1  -2   2 1006.04   19.03   0
   0  -2   2   33.16   13.90   0
   0  -2   2   35.34   11.44   0
   0   2  -2   34.43   12.91   0
   0   2  -2   33.53   11.90   0
  -1   2  -2 2128.14   19.02   0
   1  -2   2 2159.44   25.19   0
   1  -2   2 2188.84   20.70   0
   2  -2   2 1092.76   16.05   0
  -2   2  -2 1152.55   14.48   0
   2  -2   2 1140.45   14.67   0
   3  -2   2   90.53    8.02   0
  -3   2  -2   85.67    9.59   0
   3  -2   2   90.08    9.58   0
   4  -2   2  519.15   10.29   0
   4  -2   2  518.65   11.64   0
   5  -2   2  328.08    8.20   0
   5  -2   2  338.63    9.46   0
   5  -2   2  348.04   10.32   0
   6  -2   2   99.87    7.97   0
   6  -2   2   93.47    9.36   0
   6  -2   2  100.68    8.50   0
   7  -2   2  204.80    8.97   0
   7  -2   2  213.46    9.49   0
   7  -2   2  204.78    9.44   0
   8  -2   2   48.96    9.46   0
   8  -2   2   54.58    9.28   0
   8  -2   2   47.96    9.05   0
   9  -2   2    2.10    9.86   0
   9  -2   2   23.00    9.72   0
   9  -2   2   16.60    9.60   0
   9   1  -2    3.51    9.02   0
   9   1  -2   -3.71   11.84   0
   9   1  -2   -2.11    8.52   0
   8   1  -2    2.27    8.45   0
   8   1  -2    6.36   11.18   0
   8   1  -2   10.26    8.23   0
   7   1  -2  257.57   12.18   0
   7   1  -2  276.40    9.59   0
   6   1  -2   17.99   11.23   0
   6   1  -2   -1.85    8.29   0
   5   1  -2   11.73    5.93   0
   4   1  -2 1436.44   14.91   0
   2   1  -2  176.39   10.76   0
   1   1  -2 2788.22   28.23   0
  -1  -1   2 2852.64   27.94   0
   0  -1   2 4106.45   30.96   0
   0   1  -2 3982.93   31.18   0
   1  -1   2 3796.74   38.96   0
   1  -1   2 3765.59   28.35   0
  -1   1  -2 3760.88   28.75   0
   2  -1   2   91.73   13.01   0
   2  -1   2  100.81   10.93   0
  -2   1  -2   89.98   11.33   0
   3  -1   2 3412.62   23.14   0
  -3   1  -2 3456.89   22.62   0
   3  -1   2 3442.69   22.64   0
   4  -1   2  839.74   13.03   0
  -4   1  -2  829.36   13.31   0
   4  -1   2  805.05   12.65   0
   5  -1   2  105.59    9.18   0
   5  -1   2   98.09    9.13   0
   6  -1   2  165.71    9.19   0
   6  -1   2  192.44   10.05   0
   7  -1   2  102.64    8.74   0
   7  -1   2  101.18    9.00   0
   8  -1   2   27.59    8.10   0
   8  -1   2   25.70    9.11   0
   8  -1   2   15.65    6.13   0
   9  -1   2  142.20   10.22   0
   9  -1   2  139.19   10.11   0
   9  -1   2  161.23   12.40   0
   9   0  -2    5.79    6.25   0
   9   0  -2   30.20    9.98   0
   9   0  -2   48.78    9.45   0
   8   0  -2  304.98    8.16   0
   8   0  -2  293.49   10.17   0
   8   0  -2  314.27   11.48   0
   7   0  -2    7.48   10.48   0
   7   0  -2    4.98    7.92   0
   7   0  -2    6.91    7.87   0
   6   0  -2  402.60    9.65   0
   6   0  -2  391.40   11.13   0
   5   0  -2  927.53   10.35   0
   4   0  -2 4804.11   22.63   0
   3   0  -2 2129.33   17.15   0
   2   0  -2  371.19   11.87   0
   1   0  -2 3578.03   29.54   0
   1   0  -2 3606.34   29.50   0
  -1   0   2 3605.30   29.66   0
   0   0  -2    6.63   14.12   0
   0   0   2    6.32   12.73   0
   0   0   2    5.25   11.81   0
   0   0  -2    6.60   12.94   0
  -1   0  -2 6067.57   37.37   0
   1   0   2 6061.76   43.91   0
  -1   0  -2 6183.40   44.88   0
   1   0   2 6206.01   37.35   0
  -2   0  -2 3151.23   27.12   0
   2   0   2 3127.04   25.72   0
   2   0   2 3199.43   27.21   0
  -2   0  -2 3098.56   25.71   0
   3   0   2   13.35    9.84   0
  -3   0  -2    7.71   10.05   0
   3   0   2    7.25    9.81   0
   4   0   2  244.42    9.93   0
   4   0   2  220.71    9.98   0
  -4   0  -2  230.01   10.01   0
  -5   0  -2 1932.18   17.02   0
   5   0   2 1926.67   15.95   0
   5   0   2 1912.89   17.33   0
   6   0   2   58.30    9.07   0
   6   0   2   49.72    8.94   0
   7   0   2   41.27    8.09   0
   7   0   2   44.54    9.43   0
   8   0   2  222.25    9.16   0
   8   0   2  205.13   10.06   0
   9   0   2    3.32    8.72   0
   9   0   2   11.62    9.18   0
   8  -1  -2    7.24    5.91   0
   8  -1  -2   11.70    8.41   0
   8  -1  -2    7.53    9.21   0
   7  -1  -2   80.60   11.10   0
   7  -1  -2   84.59    6.13   0
   6  -1  -2  332.49    7.32   0
   6  -1  -2  333.21   10.14   0
   5  -1  -2   82.78    8.10   0
   4  -1  -2 2052.39   15.11   0
   3  -1  -2 2122.32   16.29   0
  -2   1   2  732.57   12.63   0
   2  -1  -2  761.42   12.85   0
  -1   1   2 1295.45   17.13   0
   1  -1  -2 1296.46   15.78   0
   0  -1  -2 8234.83   41.91   0
   0   1   2 8443.99   41.87   0
   1   1   2 6345.58   36.28   0
   1   1   2 6434.08   37.25   0
  -1  -1  -2 6372.68   37.72   0
  -1  -1  -2 6365.82   37.27   0
   2   1   2 1327.34   18.04   0
  -2  -1  -2 1338.02   18.94   0
   2   1   2 1300.67   18.70   0
  -2  -1  -2 1341.46   16.62   0
  -3  -1  -2 1125.59   15.31   0
   3   1   2 1107.39   15.82   0
   3   1   2 1114.29   15.39   0
  -3  -1  -2 1092.44   17.54   0
  -4  -1  -2 1515.87   15.16   0
   4   1   2 1504.93   18.67   0
   4   1   2 1590.22   15.53   0
  -4  -1  -2 1461.15   17.85   0
   5   1   2  456.72   11.55   0
  -5  -1  -2  441.72   13.66   0
   5   1   2  453.53    8.75   0
   6   1   2  497.59   13.26   0
   6   1   2  513.17   10.87   0
   7   1   2   52.47    8.78   0
   7   1   2   55.91    8.30   0
   8   1   2    0.73    8.24   0
   8   1   2    2.58    8.95   0
   9   1   2   33.51   11.37   0
   9   1   2   35.71    8.95   0
   8  -2  -2   94.97    7.15   0
   8  -2  -2  108.66    9.93   0
   7  -2  -2  142.41    6.78   0
   7  -2  -2  165.52    9.61   0
   6  -2  -2  102.25    8.27   0
   6  -2  -2   85.21    8.99   0
   5  -2  -2  139.97    6.18   0
   4  -2  -2  264.36    8.57   0
   3  -2  -2   23.01    7.58   0
  -2   2   2 1395.53   13.74   0
   2  -2  -2 1406.93   13.69   0
  -1   2   2 3926.63   22.36   0
   1  -2  -2 3810.70   21.69   0
   0  -2  -2  403.90    9.87   0
   0   2   2  408.01   11.71   0
   1   2   2  375.25   11.87   0
  -1  -2  -2  374.26   12.69   0
  -1  -2  -2  379.32    9.98   0
  -2  -2  -2 3179.60   26.05   0
   2   2   2 3158.93   25.30   0
   2   2   2 3276.06   21.81   0
  -2  -2  -2 3167.37   20.77   0
   3   2   2  704.07   11.86   0
  -3  -2  -2  697.30   10.45   0
  -3  -2  -2  688.22   14.01   0
   3   2   2  668.94   13.44   0
   4   2   2  370.88   12.88   0
  -4  -2  -2  392.39   10.51   0
   4   2   2  388.57   10.57   0
  -4  -2  -2  383.69   12.02   0
  -5  -2  -2  682.03   11.25   0
  -5  -2  -2  668.36   13.82   0
   5   2   2  667.51   11.33   0
   5   2   2  677.94   13.36   0
  -6  -2  -2  228.78   12.42   0
   6   2   2  227.74    7.59   0
   6   2   2  219.50   10.13   0
   7   2   2    9.84    7.79   0
   7   2   2   -0.75    9.63   0
   8   2   2  339.36   10.78   0
   8   2   2  331.27    9.68   0
   9   2   2  126.29    6.99   0
   9   2   2  148.66   11.91   0
   8  -3  -2   21.14   10.40   0
   8  -3  -2   24.75    8.97   0
   7  -3  -2   -1.54    6.02   0
   7  -3  -2    9.74    8.05   0
   6  -3  -2  336.33   10.03   0
   6  -3  -2  315.04    9.28   0
   5  -3  -2   24.46    7.29   0
   4  -3  -2   77.38    5.78   0
  -3   3   2 1645.35   13.54   0
   3  -3  -2 1602.79   13.61   0
   2  -3  -2 2693.20   16.81   0
  -2   3   2 2734.74   16.82   0
   1  -3  -2  324.20    7.72   0
  -1   3   2  363.10    9.07   0
   0   3   2   45.27    7.72   0
   0  -3  -2   26.06    5.95   0
  -1  -3  -2   45.48    7.96   0
   1   3   2   49.97    7.95   0
   2   3   2   13.08    7.37   0
  -2  -3  -2   15.36    5.51   0
  -2  -3  -2   17.70    7.46   0
  -3  -3  -2  714.91   11.88   0
  -3  -3  -2  736.24   14.02   0
   3   3   2  739.29   11.70   0
   4   3   2 3295.81   26.41   0
   4   3   2 3403.92   18.81   0
  -4  -3  -2 3454.15   19.26   0
  -4  -3  -2 3395.92   27.23   0
   5   3   2   64.00    8.52   0
  -5  -3  -2   75.54    8.51   0
  -5  -3  -2   62.65   11.23   0
   5   3   2   58.66   10.04   0
  -6  -3  -2   33.19   10.56   0
   6   3   2   33.68    6.24   0
  -6  -3  -2   35.21    8.59   0
   6   3   2   31.23    9.65   0
   7   3   2  721.99   15.66   0
   7   3   2  692.04   10.76   0
   8   3   2   84.30    8.34   0
   8   3   2   82.19   11.14   0
   9   3   2    4.46    8.42   0
   9   3   2    3.31   12.29   0
   7  -4  -2   17.30    8.92   0
   7  -4  -2   16.77    6.90   0
   6  -4  -2   39.37    5.81   0
   6  -4  -2   44.07    8.52   0
   5  -4  -2  103.11    8.18   0
   4  -4  -2 1055.46   11.48   0
  -3   4   2  646.85   10.20   0
   3  -4  -2  674.21   10.32   0
   2  -4  -2   73.09    7.50   0
  -2   4   2   57.03    7.40   0
  -1   4   2  203.53    8.16   0
   1  -4  -2  195.04    8.35   0
   0  -4  -2   12.26    7.35   0
   0   4   2   11.75    7.32   0
  -1  -4  -2   25.71    7.64   0
   1   4   2   28.73    7.47   0
   2   4   2 2722.10   17.35   0
  -2  -4  -2 2623.33   17.26   0
   3   4   2 1218.82   12.98   0
  -3  -4  -2 1165.70   16.82   0
  -3  -4  -2 1181.30   12.83   0
  -4  -4  -2   18.90    7.90   0
   4   4   2    7.74    8.08   0
  -4  -4  -2   18.43    9.38   0
   5   4   2 1508.68   13.29   0
  -5  -4  -2 1469.34   12.35   0
  -5  -4  -2 1459.85   22.15   0
  -6  -4  -2 1171.48   12.51   0
  -6  -4  -2 1113.68   21.26   0
   6   4   2 1073.92   12.10   0
  -7  -4  -2   -0.46    5.85   0
   7   4   2    2.54    8.10   0
   8   4   2   35.84    8.31   0
   9   4   2   65.07    8.88   0
   6  -5  -2   48.73    6.98   0
   6  -5  -2   43.05    8.29   0
   5  -5  -2  357.76    9.48   0
   5  -5  -2  351.24    9.76   0
   4  -5  -2  113.42    8.11   0
   3  -5  -2   84.69    7.68   0
  -3   5   2   70.85    7.65   0
   2  -5  -2  258.46    8.61   0
  -2   5   2  247.55    8.53   0
  -1   5   2  108.69    7.74   0
   1  -5  -2  105.96    7.70   0
   0  -5  -2  181.18    8.25   0
   0   5   2  194.40    8.23   0
   1   5   2 2129.69   15.13   0
  -1  -5  -2 2152.06   15.26   0
  -2  -5  -2  180.32    8.74   0
   2   5   2  173.92    8.23   0
   3   5   2   33.81    5.81   0
  -3  -5  -2   20.61    8.27   0
  -3  -5  -2   30.00    7.63   0
   4   5   2 1678.75   12.50   0
  -4  -5  -2 1683.93   12.52   0
  -4  -5  -2 1678.28   19.64   0
  -5  -5  -2 2033.84   25.21   0
  -5  -5  -2 2064.74   13.81   0
   5   5   2 2051.65   15.02   0
  -6  -5  -2   14.53    7.74   0
   6   5   2    2.28    5.30   0
  -6  -5  -2    7.06   14.65   0
  -7  -5  -2   73.40    8.43   0
   7   5   2   67.98    8.08   0
  -8  -5  -2   17.20    8.23   0
   8   5   2   18.82    8.18   0
   9   5   2   11.27    8.20   0
   6  -6  -2   12.09    9.27   0
   6  -6  -2   44.70    9.14   0
   5  -6  -2   46.01    9.14   0
   5  -6  -2   48.59    8.52   0
   4  -6  -2  122.96    8.35   0
   3  -6  -2  212.92    8.58   0
  -3   6   2  231.22    8.11   0
   2  -6  -2    2.56    7.32   0
  -2   6   2   11.30    6.77   0
   1  -6  -2   72.49    7.60   0
  -1   6   2   84.82    7.42   0
   0   6   2  378.87    8.70   0
   0  -6  -2  365.63    8.61   0
  -1  -6  -2  187.22    6.22   0
   1   6   2  189.16    7.97   0
   2   6   2  811.88   10.55   0
  -2  -6  -2  783.35   10.58   0
   3   6   2 2324.01   15.32   0
  -3  -6  -2 2220.36   15.48   0
   4   6   2   27.44    5.43   0
  -4  -6  -2   36.76    7.97   0
  -4  -6  -2   30.41    5.80   0
   5   6   2   33.64    5.44   0
  -5  -6  -2   28.74    7.89   0
  -5  -6  -2   29.63   10.71   0
  -6  -6  -2  329.96    7.74   0
  -6  -6  -2  310.33   20.97   0
   6   6   2  291.42    9.16   0
  -7  -6  -2   11.39    8.18   0
   7   6   2    5.10    7.73   0
   8   6   2    4.95    5.74   0
  -8  -6  -2    1.47    8.35   0
   9   6   2    7.17    8.40   0
   5  -7  -2    1.28    6.51   0
   5  -7  -2   19.36    8.80   0
   4  -7  -2   16.74    9.06   0
   4  -7  -2   17.13    8.43   0
  -3   7   2   -2.10    7.47   0
   3  -7  -2    8.19    7.72   0
  -2   7   2  178.06    8.30   0
   2  -7  -2  163.54    8.29   0
   1  -7  -2  236.07    8.58   0
  -1   7   2  231.85    8.09   0
   0  -7  -2   46.06    7.73   0
   0   7   2   39.14    7.31   0
  -1  -7  -2 1011.70   11.31   0
   1   7   2 1001.59   11.21   0
   2   7   2  701.11   10.18   0
  -2  -7  -2  711.15   10.50   0
   3   7   2   11.92    5.33   0
  -3  -7  -2   12.75    7.57   0
  -4  -7  -2   58.71    7.75   0
   4   7   2   61.67    7.83   0
  -4  -7  -2   60.90    7.72   0
  -5  -7  -2  179.26   12.53   0
   5   7   2  196.04    8.29   0
  -5  -7  -2  183.07    6.59   0
  -6  -7  -2   25.96    7.85   0
  -6  -7  -2   30.15   17.13   0
  -6  -7  -2   27.37   17.99   0
   6   7   2   24.81    5.21   0
   7   7   2   96.97    8.61   0
  -7  -7  -2  102.42    8.60   0
   8   7   2  270.53    9.83   0
  -8  -7  -2  303.11   10.01   0
   3  -8  -2  102.38   10.07   0
   3  -8  -2  101.78    8.90   0
  -3   8   2  102.14    9.09   0
   2  -8  -2   12.67    7.82   0
   2  -8  -2   15.01    8.96   0
  -2   8   2    7.40    7.37   0
   1  -8  -2  138.32    8.46   0
  -1   8   2  126.93    8.18   0
   0  -8  -2  931.51   11.83   0
   0   8   2  978.69   11.82   0
   1   8   2  108.94    8.03   0
  -1  -8  -2  115.60    7.97   0
  -2  -8  -2   32.55    5.69   0
   2   8   2   50.18    7.78   0
   3   8   2  116.94    7.77   0
  -3  -8  -2  104.35    8.05   0
   4   8   2  333.00    9.33   0
  -4  -8  -2  303.95    9.82   0
  -4  -8  -2  331.24    9.66   0
   5   8   2    4.73    8.10   0
  -5  -8  -2    0.33    8.47   0
  -5  -8  -2    5.50   10.90   0
  -5  -8  -2    3.34    9.88   0
   6   8   2  170.18    6.81   0
  -6  -8  -2  184.35   19.71   0
  -6  -8  -2  210.93    9.99   0
  -6  -8  -2  192.17   18.97   0
   7   8   2  357.25   10.20   0
  -7  -8  -2  381.88   10.69   0
   2  -9  -2   60.96    9.16   0
  -2   9   2   54.11    9.31   0
   2  -9  -2   42.96   10.46   0
   1  -9  -2  324.46    9.91   0
   1  -9  -2  255.18   11.16   0
  -1   9   2  331.25   10.02   0
   0   9   2   76.95    8.57   0
   0  -9  -2   89.67    9.70   0
   0  -9  -2   98.75    8.93   0
   1   9   2   23.89    7.92   0
  -1  -9  -2   12.81    7.96   0
  -2  -9  -2   90.01    8.80   0
   2   9   2  101.41    8.21   0
  -3  -9  -2    6.33    9.18   0
  -3  -9  -2    2.74    8.00   0
   3   9   2    5.40    7.69   0
  -4  -9  -2   53.17   10.46   0
  -4  -9  -2   60.58    8.29   0
  -4  -9  -2   52.57    9.40   0
   4   9   2   44.07    5.93   0
   5   9   2  706.96   11.86   0
  -5  -9  -2  636.31   18.36   0
  -5  -9  -2  728.76   12.26   0
  -5  -9  -2  677.60   17.05   0
  -6  -9  -2   52.41   16.60   0
  -6  -9  -2   54.14    9.76   0
   6   9   2   65.20    8.90   0
  -6  -9  -2   50.35   16.98   0
   2  10   2   40.08    6.38   0
  -2 -10  -2   36.23   10.89   0
  -2 -10  -2   48.97    8.86   0
  -3 -10  -2   68.01   13.02   0
  -3 -10  -2   98.89    9.19   0
   3  10   2   83.96    9.24   0
  -5  -9   3   28.99    9.68   0
   5   9  -3   24.40    8.81   0
  -4  -9   3  206.38   11.03   0
  -4  -9   3  180.46   14.74   0
   4   9  -3  179.29   12.20   0
   3   9  -3    7.34   10.49   0
  -3  -9   3   12.53   10.85   0
  -3  -9   3   12.53   11.20   0
   2   9  -3   70.82   10.57   0
  -2  -9   3   77.87   11.27   0
  -2  -9   3   66.50   11.87   0
   1   9  -3  161.82   11.61   0
  -1  -9   3  150.56   12.22   0
  -1  -9   3  166.63   12.01   0
   0  -9   3   22.73   11.97   0
   0   9  -3   22.04    8.91   0
   0  -9   3   11.91   10.76   0
   1  -9   3   53.18    9.35   0
   1  -9   3   45.40   10.04   0
   6   8  -3  274.79   12.79   0
  -5  -8   3    7.31    8.93   0
   5   8  -3    4.67   10.17   0
  -4  -8   3   53.19   11.14   0
   4   8  -3   55.07   10.17   0
  -4  -8   3   52.34   11.93   0
  -3  -8   3  400.68   12.75   0
  -3  -8   3  371.04   13.34   0
   3   8  -3  385.91    9.93   0
   2   8  -3  333.34    9.90   0
  -2  -8   3  336.84   11.79   0
  -2  -8   3  314.05   10.84   0
  -1  -8   3   42.40    8.99   0
   1   8  -3   41.01    7.90   0
  -1  -8   3   40.42    9.75   0
   0  -8   3  177.99   10.11   0
   0  -8   3  173.13    9.11   0
   0   8  -3  178.07    8.77   0
   1  -8   3  172.73    9.35   0
   1  -8   3  154.77   10.31   0
  -1   8  -3  156.31   11.18   0
   2  -8   3   -1.80    8.13   0
   2  -8   3  -11.03    9.87   0
   3  -8   3   55.54    9.65   0
   3  -8   3   59.01   10.80   0
   7   7  -3  117.16    9.91   0
   6   7  -3   18.52    9.91   0
  -5  -7   3   19.34   10.57   0
   5   7  -3   19.94    8.02   0
   4   7  -3  114.67    8.29   0
  -4  -7   3  128.36   10.50   0
  -4  -7   3  127.55   12.40   0
  -3  -7   3   37.68   10.17   0
   3   7  -3   35.89    8.00   0
  -3  -7   3   36.15   10.06   0
   2   7  -3  196.55   10.32   0
  -2  -7   3  212.38   11.06   0
  -2  -7   3  203.51   11.20   0
  -1  -7   3 1150.05   13.98   0
   1   7  -3 1196.17   14.76   0
  -1  -7   3 1200.28   14.87   0
   0   7  -3  109.81    8.14   0
   0  -7   3  106.02    8.92   0
   0  -7   3   99.87    8.62   0
   1  -7   3    6.73    7.46   0
   1  -7   3    9.36    8.77   0
  -1   7  -3   13.40    7.68   0
   2  -7   3  280.39   10.13   0
   2  -7   3  306.92    9.67   0
   3  -7   3   74.78    9.74   0
   3  -7   3   81.95    8.94   0
   4  -7   3   -1.13    9.49   0
   4  -7   3    3.10    8.25   0
   5  -7   3    3.58    8.96   0
   5  -7   3   13.53    9.15   0
   8   6  -3   13.11    9.73   0
   7   6  -3   27.03    8.57   0
   6   6  -3  334.62    9.95   0
   5   6  -3  621.98   11.41   0
  -4  -6   3  207.45   14.50   0
   4   6  -3  189.64   10.48   0
  -4  -6   3  220.65   10.03   0
   3   6  -3   54.66    7.68   0
  -3  -6   3   56.15    8.32   0
  -3  -6   3   49.02    9.61   0
  -2  -6   3 1929.24   17.97   0
  -2  -6   3 1993.51   20.32   0
   2   6  -3 1944.62   19.27   0
   1   6  -3  530.82   13.07   0
  -1  -6   3  517.29   12.05   0
  -1  -6   3  545.75   11.33   0
   0   6  -3  101.90   10.07   0
   0  -6   3  110.39    9.55   0
   0  -6   3  116.84   10.14   0
   1  -6   3   87.90    9.33   0
   1  -6   3   81.56    9.35   0
  -1   6  -3   79.19    9.67   0
   2  -6   3    1.28    7.87   0
   2  -6   3   11.83    8.15   0
   3  -6   3   16.91    7.49   0
   3  -6   3    8.89    8.73   0
   4  -6   3  278.03    9.94   0
   4  -6   3  260.33   10.77   0
   5  -6   3  100.51    9.13   0
   5  -6   3   98.53    9.77   0
   6  -6   3    1.91    8.73   0
   6  -6   3    0.37    9.20   0
   8   5  -3    7.00    8.90   0
   7   5  -3  241.98    9.93   0
   6   5  -3   43.42    8.43   0
   5   5  -3   27.99    8.31   0
   4   5  -3  913.09   14.86   0
   3   5  -3  353.47   12.05   0
  -3  -5   3  369.17   12.56   0
  -3  -5   3  341.82   12.63   0
  -2  -5   3   58.03    9.94   0
  -2  -5   3   59.83   11.07   0
   2   5  -3   60.48    9.87   0
   1   5  -3  705.24   14.42   0
  -1  -5   3  709.43   12.48   0
  -1  -5   3  710.19   14.88   0
   0   5  -3  676.68   14.55   0
   0  -5   3  661.98   12.31   0
   0  -5   3  685.62   14.26   0
   1  -5   3    8.16    9.30   0
   1  -5   3    9.47    8.65   0
  -1   5  -3   11.50    7.26   0
   2  -5   3  153.86    9.81   0
   2  -5   3  144.59    9.92   0
   3  -5   3  719.30   11.77   0
   3  -5   3  724.89   11.75   0
   4  -5   3   10.75    8.88   0
   4  -5   3   -0.90    8.76   0
   5  -5   3   44.72    8.10   0
   5  -5   3   42.06    8.71   0
   6  -5   3  152.41    9.97   0
   6  -5   3  173.85    9.45   0
   7  -5   3   16.73    9.31   0
   7  -5   3   -0.83    9.05   0
   7  -5   3   22.90    8.98   0
   9   4  -3   13.10    9.44   0
   8   4  -3  112.54    9.34   0
   7   4  -3   58.74    9.13   0
   6   4  -3  201.80    9.26   0
   5   4  -3  635.32   11.68   0
   4   4  -3   98.45   16.76   0
   4   4  -3   99.48    8.89   0
   3   4  -3    8.16    8.08   0
   3   4  -3    7.68   12.69   0
  -3  -4   3   11.26   10.38   0
   2   4  -3 1433.14   18.74   0
  -2  -4   3 1472.72   19.84   0
   2   4  -3 1359.09   19.42   0
  -2  -4   3 1375.04   16.91   0
  -1  -4   3  883.00   17.45   0
  -1  -4   3  876.46   13.70   0
   1   4  -3  864.07   14.27   0
   1   4  -3  911.23   16.74   0
   0   4  -3   30.43    8.45   0
   0   4  -3   36.99   10.27   0
   0  -4   3   40.04    8.29   0
   0  -4   3   43.43    9.19   0
   1  -4   3 1298.86   17.65   0
   1  -4   3 1290.76   13.02   0
  -1   4  -3 1220.96   14.51   0
   2  -4   3  447.68   11.17   0
   2  -4   3  461.62   10.63   0
   3  -4   3    4.71    8.88   0
   3  -4   3    2.01    8.54   0
   4  -4   3   64.53    8.95   0
   4  -4   3   63.73    9.32   0
   5  -4   3  232.92    9.73   0
   5  -4   3  256.98    8.71   0
   6  -4   3  120.19    8.85   0
   6  -4   3   95.07    9.26   0
   6  -4   3  111.87    6.80   0
   7  -4   3   44.14    8.76   0
   7  -4   3   30.59    9.02   0
   7  -4   3   45.15    6.93   0
   9   3  -3    4.00    9.26   0
   9   3  -3    3.97    9.25   0
   8   3  -3   22.21    8.70   0
   7   3  -3  525.09   27.25   0
   7   3  -3  529.39   10.68   0
   7   3  -3  480.40   27.87   0
   6   3  -3  581.51   11.70   0
   6   3  -3  574.33   24.28   0
   6   3  -3  606.65   23.40   0
   5   3  -3  206.26   16.73   0
   5   3  -3  201.64   10.24   0
   4   3  -3   90.10   13.32   0
   4   3  -3   98.41   10.88   0
   3   3  -3 2182.31   25.68   0
   3   3  -3 2302.76   21.41   0
  -2  -3   3  153.29   10.79   0
   2   3  -3  167.31   11.23   0
   2   3  -3  160.91   12.36   0
   1   3  -3  728.90   14.07   0
   1   3  -3  740.99   19.54   0
  -1  -3   3  722.64   12.88   0
  -1  -3   3  785.27   22.39   0
   0   3  -3 2357.01   34.82   0
   0   3  -3 2317.03   19.42   0
   0  -3   3 2404.66   19.36   0
   0  -3   3 2449.90   35.16   0
  -1   3  -3  268.99   10.69   0
   1  -3   3  278.10   10.43   0
   1  -3   3  277.36   13.02   0
   2  -3   3    4.89    9.09   0
   2  -3   3    7.09    8.88   0
  -2   3  -3    0.37    8.96   0
   3  -3   3  323.34   10.93   0
  -3   3  -3  335.22   10.52   0
   3  -3   3  323.29   10.67   0
   4  -3   3  117.86    8.43   0
   4  -3   3  118.47    9.14   0
   5  -3   3   13.43    8.05   0
   5  -3   3    8.99    6.12   0
   5  -3   3   17.23    7.43   0
   6  -3   3  600.62   10.95   0
   6  -3   3  574.69   11.09   0
   6  -3   3  590.61   10.80   0
   7  -3   3  402.41   11.09   0
   7  -3   3  391.30   10.45   0
   7  -3   3  375.47   10.71   0
   8  -3   3    0.09    9.34   0
   8  -3   3    8.69    9.42   0
   8  -3   3    5.65    8.71   0
   9   2  -3    4.62   14.20   0
   9   2  -3    2.43    9.59   0
   9   2  -3   11.03    6.61   0
   9   2  -3    2.97   13.24   0
   8   2  -3  158.47   13.63   0
   8   2  -3  119.93    9.35   0
   8   2  -3  121.07    9.62   0
   8   2  -3  134.94   14.47   0
   7   2  -3   30.47    8.32   0
   7   2  -3   23.32   11.04   0
   7   2  -3   26.91    9.94   0
   6   2  -3   12.50    8.16   0
   6   2  -3    6.09    9.55   0
   5   2  -3  850.66   16.33   0
   5   2  -3  830.59   12.65   0
   4   2  -3  313.42   10.13   0
   4   2  -3  302.92   12.11   0
   3   2  -3    4.53    8.35   0
   3   2  -3    3.24    9.50   0
   2   2  -3 1237.29   18.79   0
   2   2  -3 1249.36   18.40   0
  -2  -2   3 1242.45   17.07   0
   1   2  -3 6893.44   34.94   0
  -1  -2   3 7290.04   34.42   0
   0  -2   3  882.65   14.71   0
   0   2  -3  905.19   15.41   0
   1  -2   3  363.94   11.49   0
   1  -2   3  374.23   17.54   0
   1  -2   3  359.68   15.64   0
  -1   2  -3  348.23   12.09   0
   2  -2   3   19.06    8.51   0
   2  -2   3   13.39   11.05   0
  -2   2  -3   16.41    9.05   0
   2  -2   3   13.43    8.09   0
   3  -2   3   18.59    8.46   0
  -3   2  -3   15.89    9.02   0
   3  -2   3   26.21    8.82   0
  -4   2  -3  822.91   12.32   0
   4  -2   3  782.63   12.39   0
   4  -2   3  796.78   10.46   0
   5  -2   3 1064.07   11.25   0
   5  -2   3 1066.85   13.49   0
   6  -2   3   96.95    6.68   0
   6  -2   3   98.82    6.83   0
   6  -2   3   90.85    8.62   0
   7  -2   3   80.31    9.07   0
   7  -2   3   88.38    8.44   0
   7  -2   3   93.26    9.05   0
   8  -2   3  122.21   10.13   0
   8  -2   3  123.80    9.44   0
   8  -2   3  144.60    7.32   0
   9   1  -3  116.23   10.25   0
   9   1  -3   58.57   13.10   0
   9   1  -3    3.14    8.82   0
   8   1  -3   49.84    9.46   0
   8   1  -3   50.48    8.90   0
   8   1  -3   47.62    8.62   0
   7   1  -3   25.82    8.99   0
   7   1  -3   30.72    8.04   0
   7   1  -3   26.41    5.77   0
   6   1  -3  561.01   10.73   0
   6   1  -3  558.54   10.59   0
   5   1  -3 1012.12   12.89   0
   5   1  -3  982.40   12.31   0
   4   1  -3  242.92    9.36   0
   4   1  -3  226.75    8.86   0
   3   1  -3 1671.81   18.03   0
   3   1  -3 1600.39   15.73   0
   2   1  -3  947.23   14.48   0
   2   1  -3  961.29   15.65   0
  -1  -1   3   47.27    9.02   0
   1   1  -3   48.08    9.48   0
   1   1  -3   46.79   10.98   0
   0   1  -3 1926.78   20.02   0
   0   1  -3 1889.72   40.64   0
   0  -1   3 1952.82   40.09   0
   0  -1   3 1966.44   19.52   0
   1  -1   3   10.10    9.55   0
  -1   1  -3   18.85   10.23   0
   1  -1   3   11.10   13.10   0
   2  -1   3  467.62   13.21   0
   2  -1   3  473.71   11.38   0
  -2   1  -3  439.18   11.31   0
   3  -1   3 1491.84   15.31   0
   3  -1   3 1582.31   17.29   0
  -3   1  -3 1485.59   15.40   0
  -4   1  -3 3554.76   20.74   0
   4  -1   3 3528.82   21.55   0
   4  -1   3 3593.22   21.04   0
   5  -1   3  220.73   10.02   0
   5  -1   3  214.82    9.75   0
  -5   1  -3  218.93   10.00   0
   6  -1   3   -1.55    8.34   0
   6  -1   3   -1.89    8.49   0
   7  -1   3  435.10    8.45   0
   7  -1   3  507.08   10.84   0
   8  -1   3  114.60    7.19   0
   8  -1   3  136.99    9.43   0
   9  -1   3    1.13    8.91   0
   9  -1   3   -0.60    9.16   0
   9  -1   3    3.28    9.58   0
   8   0  -3    0.38    8.65   0
   8   0  -3    8.15    9.57   0
   8   0  -3    8.87    8.47   0
   7   0  -3  130.96    8.85   0
   7   0  -3  140.23   11.41   0
   7   0  -3  128.68    8.63   0
   6   0  -3  204.01    8.25   0
   5   0  -3 1383.06   12.08   0
   4   0  -3 2273.38   16.67   0
   3   0  -3   87.93    7.99   0
   2   0  -3   52.66    7.83   0
   2   0  -3   49.54    7.85   0
   1   0  -3  406.06   12.00   0
   1   0  -3  410.55   11.71   0
  -1   0   3  423.42   12.29   0
   0   0   3  176.16   11.04   0
   0   0   3  181.96   10.98   0
   0   0  -3  176.70   12.39   0
   0   0  -3  169.09   11.32   0
  -1   0  -3  217.37   11.46   0
  -1   0  -3  216.76   14.17   0
   1   0   3  204.47   10.98   0
   1   0   3  218.83   13.06   0
   2   0   3 3024.40   24.20   0
  -2   0  -3 3103.84   24.78   0
  -2   0  -3 2998.73   22.20   0
   2   0   3 3074.72   22.00   0
   3   0   3 2221.80   19.28   0
  -3   0  -3 2219.35   19.04   0
   3   0   3 2116.29   18.45   0
  -3   0  -3 2105.67   18.50   0
  -4   0  -3   71.03    8.85   0
   4   0   3   73.87    9.35   0
   4   0   3   87.41    8.78   0
  -5   0  -3 1090.92   13.85   0
   5   0   3 1090.71   13.64   0
   5   0   3 1086.26   13.52   0
  -6   0  -3  342.97   10.89   0
   6   0   3  322.97    9.97   0
   6   0   3  339.21   10.47   0
   7   0   3   27.78    7.87   0
   7   0   3   10.10    7.88   0
   8   0   3   53.11    8.55   0
   8   0   3   51.71    9.08   0
   9   0   3   45.69   11.50   0
   9   0   3   42.08    9.01   0
   8  -1  -3   29.30    8.44   0
   8  -1  -3   21.20    8.62   0
   8  -1  -3   24.66    9.63   0
   7  -1  -3   54.75    8.45   0
   7  -1  -3   54.97    8.74   0
   6  -1  -3  927.87   11.38   0
   5  -1  -3  526.57   10.06   0
   4  -1  -3   24.55    7.72   0
   3  -1  -3  105.03    8.09   0
  -2   1   3 1498.10   14.86   0
   2  -1  -3 1429.49   14.59   0
   1  -1  -3  392.55   11.16   0
  -1   1   3  389.45   11.13   0
   0  -1  -3  745.51   14.39   0
   0  -1  -3  723.74   11.61   0
   0   1   3  736.16   13.99   0
   1   1   3 8799.63   38.28   0
  -1  -1  -3 8724.22   38.75   0
   1   1   3 8703.57   35.82   0
  -1  -1  -3 8605.57   35.66   0
   2   1   3 5342.59   28.80   0
  -2  -1  -3 5398.52   29.29   0
  -2  -1  -3 5299.44   28.36   0
   2   1   3 5355.47   28.31   0
   3   1   3 1315.91   15.16   0
  -3  -1  -3 1297.31   15.41   0
  -3  -1  -3 1290.08   15.59   0
   3   1   3 1274.36   15.49   0
  -4  -1  -3  369.32   12.97   0
  -4  -1  -3  363.93   10.15   0
   4   1   3  373.36   10.57   0
   4   1   3  360.36   10.33   0
   5   1   3    3.43    8.23   0
  -5  -1  -3   12.66   11.04   0
   5   1   3   -9.25    8.90   0
  -6  -1  -3   21.15    9.04   0
   6   1   3   24.96    8.79   0
   6   1   3   27.36    7.95   0
   7   1   3  235.69    8.98   0
   7   1   3  243.20    9.82   0
   8   1   3  184.75    8.97   0
   8   1   3  165.58   11.41   0
   9   1   3    5.69    8.40   0
   9   1   3   -5.39   11.05   0
   8  -2  -3   19.27    9.66   0
   8  -2  -3   16.54    8.93   0
   7  -2  -3  190.32    9.88   0
   7  -2  -3  206.30    9.08   0
   6  -2  -3  257.42    9.11   0
   5  -2  -3   42.42    7.58   0
   4  -2  -3  330.41    8.91   0
   3  -2  -3   52.26    7.74   0
  -3   2   3   57.34    7.91   0
   2  -2  -3   93.91    7.62   0
  -2   2   3   89.57    7.69   0
   1  -2  -3 2548.89   17.96   0
  -1   2   3 2601.96   17.89   0
   0  -2  -3 2132.19   16.99   0
   0   2   3 2112.35   16.78   0
  -1  -2  -3  232.81   10.30   0
   1   2   3  225.15    7.87   0
  -1  -2  -3  220.47    8.03   0
   2   2   3 2645.06   20.73   0
  -2  -2  -3 2653.44   18.46   0
  -2  -2  -3 2617.01   20.68   0
   2   2   3 2678.25   19.55   0
   3   2   3 2517.96   20.07   0
  -3  -2  -3 2534.14   17.12   0
  -3  -2  -3 2470.39   20.80   0
   3   2   3 2566.32   18.20   0
  -4  -2  -3   44.61    8.44   0
  -4  -2  -3   49.89    8.77   0
   4   2   3   48.20    8.29   0
   4   2   3   50.04    8.48   0
  -5  -2  -3  131.74    8.65   0
   5   2   3  126.61    6.67   0
  -5  -2  -3  136.29    9.47   0
   5   2   3  129.36    8.72   0
  -6  -2  -3 1103.10   11.05   0
   6   2   3 1096.30   11.25   0
  -6  -2  -3 1099.13   14.76   0
   6   2   3 1104.81   14.19   0
  -7  -2  -3  234.11   10.00   0
   7   2   3  232.14    8.93   0
   7   2   3  235.41    9.80   0
   8   2   3   16.26    5.93   0
   8   2   3   23.79    8.66   0
   9   2   3  197.08   10.42   0
   9   2   3  169.57    9.72   0
   7  -3  -3    9.53    8.95   0
   7  -3  -3    5.52    5.55   0
   6  -3  -3   58.01    7.95   0
   5  -3  -3  597.88   10.04   0
   4  -3  -3   21.98    7.58   0
  -3   3   3   -0.50    7.14   0
   3  -3  -3   -5.26    7.02   0
  -2   3   3 1009.37   11.34   0
   2  -3  -3  941.67   10.52   0
   1  -3  -3 1466.67   12.33   0
  -1   3   3 1504.71   13.54   0
   0  -3  -3  123.01    8.18   0
   0   3   3  121.96    8.05   0
  -1  -3  -3  293.49    9.21   0
   1   3   3  335.45    9.13   0
   2   3   3 1214.11   12.97   0
  -2  -3  -3 1149.21   13.90   0
  -2  -3  -3 1147.89   13.13   0
  -3  -3  -3  190.00    8.86   0
  -3  -3  -3  170.89    9.18   0
   3   3   3  173.39    8.68   0
   4   3   3 1236.32   15.25   0
  -4  -3  -3 1258.12   13.45   0
  -4  -3  -3 1240.40   15.58   0
   4   3   3 1260.43   11.94   0
   5   3   3  323.48   11.78   0
  -5  -3  -3  343.88    9.98   0
  -5  -3  -3  320.95   10.77   0
   5   3   3  339.68    9.85   0
  -6  -3  -3   19.03    6.03   0
   6   3   3   30.93    8.36   0
  -6  -3  -3   23.84   10.84   0
   6   3   3   20.29    7.89   0
  -7  -3  -3  391.50    9.39   0
  -7  -3  -3  393.10   12.97   0
   7   3   3  365.45    9.70   0
   7   3   3  382.52   12.48   0
   8   3   3  466.97   10.11   0
   8   3   3  479.61   13.63   0
   9   3   3   24.01   10.68   0
   9   3   3   22.59    8.53   0
   7  -4  -3   35.53    8.93   0
   7  -4  -3   15.70    9.47   0
   6  -4  -3   38.12    8.08   0
   5  -4  -3   62.57    7.87   0
   4  -4  -3  453.62    9.21   0
   3  -4  -3  555.17   10.01   0
  -3   4   3  600.97   10.01   0
  -2   4   3  166.28    6.02   0
   2  -4  -3  167.07    7.77   0
  -1   4   3   24.79    7.53   0
   1  -4  -3   18.77    7.59   0
   0   4   3 3964.08   19.40   0
   0  -4  -3 3987.75   19.39   0
  -1  -4  -3  245.44    9.01   0
   1   4   3  237.66    8.55   0
  -2  -4  -3   89.88    8.12   0
   2   4   3   83.27    5.76   0
  -2  -4  -3   84.61    8.12   0
   3   4   3 1586.49   13.51   0
  -3  -4  -3 1565.94   13.79   0
  -3  -4  -3 1544.15   16.71   0
  -4  -4  -3 1401.38   16.67   0
  -4  -4  -3 1422.45   13.29   0
   4   4   3 1474.99   13.21   0
  -5  -4  -3  137.89    9.19   0
   5   4   3  134.09    8.74   0
  -5  -4  -3  128.47    9.04   0
  -6  -4  -3   84.33    8.38   0
  -6  -4  -3   81.61   10.65   0
   6   4   3   78.48    6.17   0
  -7  -4  -3  147.53   11.63   0
   7   4   3  167.31   10.91   0
  -7  -4  -3  162.65    8.88   0
   7   4   3  146.09    6.43   0
   8   4   3   -0.71   12.06   0
   8   4   3    5.15    5.98   0
   9   4   3   71.94   13.51   0
   9   4   3   63.83    6.70   0
   6  -5  -3   -4.86    8.29   0
   6  -5  -3   -1.16    6.37   0
   5  -5  -3  138.17    8.53   0
   4  -5  -3  296.34    8.87   0
  -3   5   3    2.43    7.00   0
   3  -5  -3    4.94    5.09   0
   2  -5  -3  182.69    8.21   0
  -2   5   3  173.25    8.11   0
  -1   5   3  259.52    8.79   0
   1  -5  -3  273.94    8.95   0
   0   5   3   43.20    7.17   0
   0  -5  -3   36.39    5.44   0
  -1  -5  -3  652.12   10.24   0
   1   5   3  644.46    9.95   0
   2   5   3 1461.36   12.77   0
  -2  -5  -3 1455.23   13.14   0
  -3  -5  -3  474.51   10.55   0
   3   5   3  463.38    7.77   0
  -3  -5  -3  474.74    9.59   0
   4   5   3  312.07    9.05   0
  -4  -5  -3  314.76    9.90   0
  -4  -5  -3  310.06    7.61   0
  -5  -5  -3  688.19   14.37   0
  -5  -5  -3  691.54   10.82   0
   5   5   3  723.41   10.60   0
  -6  -5  -3   90.68    8.22   0
  -6  -5  -3   96.02   12.28   0
   6   5   3   83.41    7.91   0
  -7  -5  -3   87.31    8.26   0
  -7  -5  -3   80.75   12.74   0
   7   5   3   93.41    8.13   0
  -8  -5  -3  570.91   10.75   0
   8   5   3  520.61   10.72   0
   9   5   3   74.24    8.73   0
   5  -6  -3   17.02    8.32   0
   4  -6  -3    8.47    7.96   0
  -4   6   3    6.54    5.54   0
  -3   6   3  201.20    8.23   0
   3  -6  -3  184.91    8.33   0
  -2   6   3  131.60    7.58   0
   2  -6  -3  136.89    5.99   0
   1  -6  -3   -4.90    7.25   0
  -1   6   3    4.92    7.02   0
   0  -6  -3  494.75    9.50   0
   0   6   3  461.92    9.17   0
  -1  -6  -3 1318.29   12.34   0
   1   6   3 1322.51   12.15   0
  -2  -6  -3   84.99    5.89   0
   2   6   3   92.90    7.81   0
  -3  -6  -3  471.40   10.32   0
   3   6   3  489.18    9.42   0
  -3  -6  -3  462.77    9.76   0
   4   6   3  460.71    9.59   0
  -4  -6  -3  458.85    9.92   0
  -4  -6  -3  452.09   11.83   0
   5   6   3  117.81    7.90   0
  -5  -6  -3  108.14    8.30   0
  -5  -6  -3  111.72    8.40   0
  -6  -6  -3    4.61    5.88   0
   6   6   3   -3.10    7.81   0
  -6  -6  -3    8.66    9.75   0
  -7  -6  -3  419.12    9.72   0
  -7  -6  -3  395.39   18.30   0
   7   6   3  417.65    9.73   0
  -8  -6  -3  196.73    9.40   0
   8   6   3  187.20    9.16   0
  -9  -6  -3   34.84    6.54   0
   9   6   3    6.75    8.44   0
   4  -7  -3   12.76    8.46   0
   3  -7  -3   12.31    5.18   0
  -3   7   3   -4.19    7.81   0
  -2   7   3  169.15    7.97   0
   2  -7  -3  201.57    8.22   0
   1  -7  -3 1137.11   10.68   0
  -1   7   3 1169.85   11.79   0
   0  -7  -3   16.04    7.25   0
   0   7   3    4.77    6.96   0
  -1  -7  -3   31.61    7.24   0
   1   7   3   25.94    7.21   0
   2   7   3  942.11   10.87   0
  -2  -7  -3  999.35   10.98   0
   3   7   3  593.16    9.31   0
  -3  -7  -3  574.77    9.76   0
  -4  -7  -3    8.52    5.29   0
   4   7   3    3.47    5.03   0
  -4  -7  -3    7.14    7.64   0
   5   7   3   11.85    7.54   0
  -5  -7  -3   17.55    8.06   0
  -5  -7  -3   19.30    7.80   0
   6   7   3  161.86    8.27   0
  -6  -7  -3  189.59    8.82   0
  -6  -7  -3  163.71   13.52   0
   7   7   3   24.32    6.14   0
  -7  -7  -3   24.86   18.24   0
  -7  -7  -3   26.15    8.50   0
  -8  -7  -3  201.49    9.86   0
   8   7   3   18.29    8.42   0
  -3   8   3    1.50    8.34   0
   3  -8  -3   56.15    9.06   0
   2  -8  -3  207.38    9.35   0
  -2   8   3  258.61    9.14   0
  -1   8   3   34.17    7.86   0
   1  -8  -3   40.61    8.36   0
   0   8   3   72.46    8.25   0
   0  -8  -3   73.81    8.07   0
   1   8   3  282.06    8.46   0
  -1  -8  -3  259.00    8.90   0
  -2  -8  -3   41.76    7.57   0
   2   8   3   49.75    7.56   0
  -3  -8  -3    2.15    7.51   0
   3   8   3    8.23    5.53   0
  -4  -8  -3  412.10   10.43   0
   4   8   3  436.81   10.03   0
  -4  -8  -3  444.71    9.89   0
   5   8   3   74.72    5.79   0
  -5  -8  -3   80.45    8.22   0
  -5  -8  -3   89.23   10.19   0
   6   8   3   15.39    8.27   0
  -6  -8  -3   -4.30    7.93   0
  -6  -8  -3    5.19   11.99   0
   7   8   3  203.25    9.30   0
  -7  -8  -3  181.16    7.67   0
   1  -9  -3  150.81    9.22   0
  -1   9   3  113.51    9.17   0
   0  -9  -3  251.42    9.75   0
   0   9   3  297.53    9.73   0
  -1  -9  -3    5.73    8.34   0
   1   9   3   18.41    7.89   0
   2   9   3   19.67    7.75   0
  -2  -9  -3   31.29    7.66   0
  -3  -9  -3  282.04    9.13   0
   3   9   3  300.14    9.44   0
  -4  -9  -3   43.22   10.49   0
   4   9   3   21.52    8.13   0
  -4  -9  -3   28.08    8.32   0
   5   9   3   76.63    6.33   0
  -5  -9  -3   74.17    8.90   0
  -5  -9  -3   72.57   11.20   0
  -6  -9  -3   83.55   13.70   0
   6   9   3  102.94    9.41   0
  -6  -9  -3  103.75    7.58   0
  -6  -9  -3   99.56   12.81   0
  -4  -9   4  251.04   13.97   0
  -4  -9   4  227.37   14.96   0
   4   9  -4  278.41   12.85   0
   3   9  -4   45.80   11.47   0
  -3  -9   4   58.00   12.40   0
  -3  -9   4   27.05   11.58   0
   2   9  -4    7.63   12.00   0
  -2  -9   4    9.86    9.20   0
  -2  -9   4   14.15   12.13   0
   1   9  -4   53.06   13.03   0
  -1  -9   4   59.13   11.87   0
  -1  -9   4   60.70    9.82   0
   0  -9   4   94.97   10.62   0
   0  -9   4  105.49   12.66   0
   1  -9   4   72.10   10.30   0
   1  -9   4   52.92   11.80   0
   6   8  -4   16.79    9.35   0
   5   8  -4  139.10   10.03   0
  -4  -8   4    4.94   10.71   0
   4   8  -4   -2.45    8.14   0
  -4  -8   4    4.28   12.03   0
   3   8  -4   26.86    9.94   0
  -3  -8   4   25.45   10.79   0
  -3  -8   4   24.69   10.28   0
  -2  -8   4  467.77   13.58   0
  -2  -8   4  546.31   16.47   0
   2   8  -4  532.47   14.43   0
  -1  -8   4  189.24   10.06   0
  -1  -8   4  182.31   12.41   0
   1   8  -4  160.23   11.44   0
   0  -8   4   -1.44    9.34   0
   0  -8   4   -0.08   10.11   0
   0   8  -4   -1.50    9.95   0
   1  -8   4  265.17   10.49   0
   1  -8   4  235.37   12.28   0
   2  -8   4  119.28   11.32   0
   2  -8   4  116.77   10.33   0
   3  -8   4   12.44    8.66   0
   3  -8   4   23.10   10.00   0
   7   7  -4   98.63    9.68   0
   6   7  -4   43.42    8.73   0
   5   7  -4   71.23   10.39   0
   4   7  -4   75.17   10.32   0
  -4  -7   4   64.20   10.33   0
  -3  -7   4 1006.41   16.76   0
   3   7  -4  969.83   15.77   0
  -3  -7   4  926.60   15.62   0
   2   7  -4  245.57   11.51   0
  -2  -7   4  256.90   13.86   0
  -2  -7   4  242.72    9.68   0
   1   7  -4  313.62   12.40   0
  -1  -7   4  312.08   12.49   0
  -1  -7   4  318.05   10.21   0
   0  -7   4  261.76   11.78   0
   0   7  -4  257.55   11.94   0
   0  -7   4  266.38   10.03   0
   1  -7   4   63.78    9.85   0
   1  -7   4   73.74    9.02   0
   2  -7   4   12.73    8.43   0
   2  -7   4   -0.89    9.40   0
   3  -7   4  194.34    9.52   0
   3  -7   4  173.68    7.79   0
   4  -7   4   66.22    7.10   0
   4  -7   4   54.17   10.50   0
   7   6  -4    2.66    8.63   0
   6   6  -4  262.61   10.11   0
   5   6  -4  217.16    9.30   0
   4   6  -4 1010.92   15.08   0
  -4  -6   4  999.59   19.36   0
  -3  -6   4  629.35   15.00   0
   3   6  -4  605.21   14.00   0
  -3  -6   4  595.22   13.24   0
  -2  -6   4  682.03   17.20   0
  -2  -6   4  644.47   12.02   0
   2   6  -4  663.24   14.97   0
  -1  -6   4   53.10   10.65   0
  -1  -6   4   54.11    8.45   0
   1   6  -4   55.35   11.22   0
   0  -6   4   97.88    9.00   0
   0  -6   4  106.21   11.87   0
   0   6  -4   99.66   11.60   0
   1  -6   4    3.98    6.23   0
   1  -6   4   16.90    9.86   0
   2  -6   4  413.28   10.52   0
   2  -6   4  439.32   12.58   0
   3  -6   4   93.44    9.06   0
   3  -6   4   96.08   10.12   0
   4  -6   4   64.45    8.47   0
   4  -6   4   64.73    9.27   0
   5  -6   4  159.31   10.20   0
   5  -6   4  185.24   10.37   0
   6  -6   4   16.94    9.39   0
   6  -6   4    3.65   11.63   0
   6  -6   4    3.56    9.43   0
   8   5  -4   11.78    9.16   0
   7   5  -4    3.27    8.45   0
   6   5  -4  172.30    9.69   0
   5   5  -4  188.86    9.03   0
   4   5  -4  836.98   13.06   0
   3   5  -4 1282.54   17.66   0
   3   5  -4 1172.60   18.43   0
  -3  -5   4 1277.30   17.47   0
  -2  -5   4   28.21   12.31   0
   2   5  -4   22.77   10.84   0
   2   5  -4   13.31   11.12   0
  -2  -5   4   16.05    9.67   0
  -1  -5   4  454.42   18.00   0
   1   5  -4  371.61   10.77   0
  -1  -5   4  423.03   10.43   0
   1   5  -4  418.91   16.28   0
   0   5  -4 1152.76   14.11   0
   0  -5   4 1172.14   14.04   0
   0  -5   4 1187.17   21.25   0
   0   5  -4 1133.51   21.31   0
   1  -5   4 1007.61   16.92   0
  -1   5  -4  984.37   13.17   0
   1  -5   4 1045.97   13.03   0
   2  -5   4   60.83    6.84   0
   2  -5   4   68.00    7.84   0
   3  -5   4  105.63    9.60   0
   3  -5   4  100.34    8.83   0
   4  -5   4  568.80   11.34   0
   4  -5   4  577.96   11.04   0
   5  -5   4  187.92    9.91   0
   5  -5   4  195.53    9.52   0
   5  -5   4  206.60    9.83   0
   6  -5   4   19.20    9.25   0
   6  -5   4   22.13    8.54   0
   6  -5   4   12.39    9.16   0
   8   4  -4  118.62   10.47   0
   7   4  -4  341.64   11.14   0
   6   4  -4   50.07   10.52   0
   5   4  -4   82.56   15.96   0
   5   4  -4   93.97    9.14   0
   4   4  -4  779.91   13.00   0
   4   4  -4  720.88   18.36   0
  -3  -4   4   27.05    9.73   0
   3   4  -4   36.81   10.59   0
   3   4  -4   30.94    9.77   0
   2   4  -4  149.85   12.26   0
   2   4  -4  132.16   11.58   0
  -2  -4   4  142.93    8.88   0
   1   4  -4  854.67   25.60   0
  -1  -4   4  840.95   12.45   0
   1   4  -4  816.88   15.24   0
   0   4  -4   62.44    9.36   0
   0  -4   4   54.24   17.50   0
   0  -4   4   47.39    8.53   0
   1  -4   4  182.05   12.54   0
  -1   4  -4  174.34   10.03   0
   1  -4   4  188.20    9.73   0
   2  -4   4  644.93   12.82   0
  -2   4  -4  642.09    9.77   0
   2  -4   4  640.48   11.44   0
   3  -4   4  228.21   10.06   0
   3  -4   4  220.66   10.69   0
  -3   4  -4  235.10    7.89   0
   4  -4   4   78.63   10.66   0
   4  -4   4   79.90    8.01   0
   4  -4   4   84.57    8.82   0
   5  -4   4  292.44    9.52   0
   5  -4   4  244.99   11.67   0
   5  -4   4  289.87    9.68   0
   6  -4   4   78.16    8.74   0
   6  -4   4   63.42    8.97   0
   6  -4   4   66.52    8.87   0
   7  -4   4   10.28    9.01   0
   7  -4   4   25.50    9.19   0
   7  -4   4   21.42    8.98   0
   8   3  -4  109.65   22.55   0
   8   3  -4  107.08    9.62   0
   8   3  -4   91.67    9.50   0
   8   3  -4  105.93   23.39   0
   7   3  -4   29.22    8.88   0
   7   3  -4   28.52   13.59   0
   7   3  -4   24.55   15.71   0
   7   3  -4   22.16    8.87   0
   6   3  -4  641.63   11.33   0
   6   3  -4  611.16   17.75   0
   5   3  -4   73.21    8.94   0
   5   3  -4   65.67   12.09   0
   4   3  -4  245.56   10.13   0
   4   3  -4  240.10   12.56   0
   3   3  -4  936.71   16.26   0
   3   3  -4  970.02   14.88   0
   2   3  -4 2852.07   23.57   0
   2   3  -4 2981.90   29.28   0
  -2  -3   4 2938.16   21.89   0
   1   3  -4   79.92    9.11   0
  -1  -3   4   71.07    8.07   0
   0  -3   4   44.10    8.57   0
   0   3  -4   44.44    8.93   0
  -1   3  -4 1061.85   13.66   0
   1  -3   4 1140.17   25.64   0
   1  -3   4 1118.36   13.80   0
   1  -3   4 1090.31   23.21   0
   2  -3   4  418.60   10.60   0
   2  -3   4  412.85   13.71   0
  -2   3  -4  414.70   11.11   0
   2  -3   4  399.90   12.16   0
   3  -3   4   76.21    8.73   0
  -3   3  -4   91.92    8.96   0
   3  -3   4   73.64    7.99   0
   3  -3   4   90.81    8.67   0
   4  -3   4  537.01   10.95   0
   4  -3   4  545.87   11.82   0
  -4   3  -4  529.71    9.08   0
   4  -3   4  531.83   11.08   0
   5  -3   4   55.82    8.49   0
   5  -3   4   49.15    7.69   0
   5  -3   4   52.57    6.18   0
   6  -3   4   78.50    8.43   0
   6  -3   4   80.05    8.79   0
   6  -3   4   68.09    8.29   0
   7  -3   4  219.02    9.60   0
   7  -3   4  199.75    7.87   0
   7  -3   4  192.84    9.88   0
   8  -3   4   25.84    9.16   0
   8  -3   4   29.81    9.49   0
   8  -3   4   38.59    9.57   0
   8   2  -4   60.87   11.98   0
   8   2  -4   41.99    9.22   0
   8   2  -4   62.22    8.98   0
   8   2  -4   67.34   13.06   0
   7   2  -4  240.87    9.77   0
   7   2  -4  240.17   12.77   0
   7   2  -4  251.20    9.59   0
   7   2  -4  257.96   12.69   0
   6   2  -4    7.05    8.73   0
   6   2  -4   18.91    7.70   0
   6   2  -4   15.28    9.39   0
   5   2  -4    9.37    8.90   0
   5   2  -4    8.57    7.73   0
   5   2  -4   10.09    9.88   0
   4   2  -4  582.51   11.84   0
   4   2  -4  538.59   10.94   0
   4   2  -4  579.17   13.70   0
   3   2  -4  940.59   15.66   0
   3   2  -4  906.91   13.98   0
   3   2  -4  915.16   14.43   0
   2   2  -4  441.36   12.84   0
  -2  -2   4  452.76   11.03   0
   2   2  -4  423.67   13.04   0
   2   2  -4  435.50   14.37   0
   1   2  -4 1699.78   30.70   0
   1   2  -4 1751.47   32.96   0
   1   2  -4 1650.13   16.99   0
  -1  -2   4 1737.62   16.63   0
   0  -2   4   26.47    5.99   0
   0   2  -4   27.00    6.48   0
  -1   2  -4  388.19   10.97   0
   1  -2   4  406.96   10.52   0
   1  -2   4  396.88   20.02   0
   1  -2   4  396.59   19.29   0
   2  -2   4 1723.21   15.47   0
   2  -2   4 1785.49   22.86   0
  -2   2  -4 1682.28   15.47   0
   3  -2   4 1315.47   16.41   0
   3  -2   4 1266.80   13.50   0
  -3   2  -4 1271.24   14.21   0
   4  -2   4    6.12    8.54   0
  -4   2  -4    6.04    8.63   0
   4  -2   4    8.94    8.45   0
   5  -2   4  193.88    9.65   0
  -5   2  -4  196.41    9.80   0
   5  -2   4  219.82    9.53   0
   6  -2   4  771.69   11.88   0
   6  -2   4  801.51   11.59   0
   7  -2   4  129.84    9.27   0
   7  -2   4  126.48    8.83   0
   7  -2   4  143.00    9.16   0
   8  -2   4   19.33    8.83   0
   8  -2   4   23.87    9.28   0
   8  -2   4   15.47    8.92   0
   8   1  -4   71.54    9.40   0
   8   1  -4   69.03   11.63   0
   8   1  -4   53.57    6.92   0
   8   1  -4   89.02   11.27   0
   7   1  -4    1.61    7.93   0
   7   1  -4    4.10    8.39   0
   7   1  -4    8.46    8.16   0
   6   1  -4   76.08    8.38   0
   6   1  -4   90.66   10.17   0
   6   1  -4   79.38    8.66   0
   5   1  -4 1334.20   12.43   0
   5   1  -4 1497.48   17.10   0
   4   1  -4  181.56   10.04   0
   4   1  -4  170.86    8.50   0
   3   1  -4   19.48    7.28   0
   3   1  -4    8.93    7.62   0
   2   1  -4 1024.91   14.70   0
   2   1  -4 1025.01   13.82   0
  -1  -1   4  181.51    8.95   0
   1   1  -4  173.02   11.22   0
   1   1  -4  168.67    9.16   0
   0  -1   4  343.60   15.94   0
   0  -1   4  316.62   10.46   0
   0   1  -4  342.62   16.07   0
   0   1  -4  332.68   10.65   0
   1  -1   4 1095.42   21.45   0
  -1   1  -4 1088.17   22.63   0
  -1   1  -4 1079.56   13.97   0
   1  -1   4 1087.17   13.64   0
   2  -1   4  265.04   12.77   0
  -2   1  -4  240.31   10.27   0
   2  -1   4  265.46   10.02   0
   3  -1   4   -0.61    8.71   0
  -3   1  -4    3.81    8.80   0
   3  -1   4    4.10    8.31   0
  -4   1  -4 1121.74   13.55   0
   4  -1   4 1159.88   14.24   0
   4  -1   4 1171.92   13.62   0
  -5   1  -4 2152.63   14.91   0
   5  -1   4 2250.13   18.11   0
   5  -1   4 2169.23   16.21   0
   6  -1   4   96.01    8.79   0
  -6   1  -4   87.19    8.84   0
   6  -1   4   93.26    8.95   0
   7  -1   4    0.74    8.34   0
   7  -1   4    1.24    8.35   0
   8  -1   4    1.27    8.83   0
   8  -1   4    7.23    8.98   0
   9  -1   4    3.29    9.37   0
   9  -1   4    2.56    9.60   0
   9  -1   4   -0.58    9.89   0
   8   0  -4   18.50    9.20   0
   8   0  -4   27.27    9.09   0
   8   0  -4   26.67    9.99   0
   7   0  -4  854.85   12.05   0
   7   0  -4  808.53   12.03   0
   6   0  -4  271.80    9.14   0
   5   0  -4  121.14    7.89   0
   4   0  -4  366.21    9.29   0
   3   0  -4 1144.83   13.07   0
   3   0  -4 1187.53   13.24   0
   2   0  -4   19.00    7.16   0
   2   0  -4   18.26    6.87   0
  -1   0   4   19.44    7.34   0
   1   0  -4   16.73    8.39   0
   1   0  -4   18.30    8.93   0
   0   0   4 1985.65   17.34   0
   0   0   4 2019.92   21.03   0
   0   0  -4 1984.70   21.83   0
   0   0  -4 2000.25   17.37   0
   1   0   4  152.61    9.52   0
  -1   0  -4  146.29   11.57   0
  -1   0  -4  156.57    8.84   0
   1   0   4  157.43    8.68   0
  -2   0  -4   93.73    8.92   0
  -2   0  -4   94.73    9.38   0
   2   0   4   98.38    9.07   0
   2   0   4   98.64    8.51   0
   3   0   4 3587.21   23.24   0
  -3   0  -4 3685.85   23.75   0
  -3   0  -4 3634.16   21.18   0
   3   0   4 3623.28   20.98   0
   4   0   4  727.56   11.66   0
   4   0   4  726.31   12.22   0
  -4   0  -4  703.47   12.05   0
   5   0   4  114.23    9.02   0
  -5   0  -4   94.37    9.42   0
   5   0   4  100.02    9.09   0
   6   0   4  269.44    9.72   0
  -6   0  -4  258.30   10.08   0
   6   0   4  284.00    9.80   0
  -7   0  -4   16.98    8.81   0
   7   0   4    5.14    8.48   0
   7   0   4   -1.14    8.12   0
   8   0   4    5.55    5.80   0
   8   0   4    6.01    8.72   0
   9   0   4   73.62    9.54   0
   9   0   4   57.62   11.79   0
   8  -1  -4    6.70    8.22   0
   8  -1  -4  369.57   12.06   0
   8  -1  -4  255.49   10.90   0
   7  -1  -4  206.42    9.11   0
   6  -1  -4   -2.73    7.77   0
   5  -1  -4   24.13    7.71   0
   4  -1  -4  422.39    9.22   0
   3  -1  -4  158.66    8.22   0
   2  -1  -4  372.02    9.02   0
  -2   1   4  378.48    9.27   0
   1  -1  -4   42.91    7.59   0
   1  -1  -4   45.68    7.58   0
  -1   1   4   34.34    7.65   0
   0  -1  -4   10.92    7.85   0
   0   1   4   18.17    7.87   0
   0  -1  -4   15.07    8.26   0
   1   1   4 6843.77   31.39   0
   1   1   4 6741.61   28.19   0
  -1  -1  -4 6726.17   31.64   0
  -1  -1  -4 6499.66   27.75   0
  -2  -1  -4 5488.10   27.51   0
  -2  -1  -4 5234.77   24.56   0
   2   1   4 5531.80   25.48   0
   2   1   4 5494.28   27.24   0
  -3  -1  -4   13.15    8.08   0
  -3  -1  -4   10.74    5.78   0
   3   1   4    6.23    7.84   0
   3   1   4   15.09    5.54   0
  -4  -1  -4   36.70    8.89   0
   4   1   4   54.57    9.24   0
  -4  -1  -4   44.87    8.42   0
   4   1   4   54.98    7.87   0
  -5  -1  -4  355.77    8.19   0
   5   1   4  349.67   10.33   0
  -5  -1  -4  323.71   10.67   0
   5   1   4  339.41   10.18   0
   6   1   4  340.87   10.01   0
  -6  -1  -4  358.47   10.87   0
   6   1   4  334.16   10.37   0
  -7  -1  -4   55.48    8.82   0
   7   1   4   46.32    8.10   0
   7   1   4   49.00    8.44   0
   8   1   4  166.05    9.59   0
   8   1   4  157.67    9.18   0
   9   1   4    8.64    8.74   0
   9   1   4   16.83    9.28   0
   7  -2  -4   32.69    8.10   0
   6  -2  -4  454.86    9.85   0
   5  -2  -4   17.00    7.40   0
   4  -2  -4    6.81    7.39   0
   3  -2  -4  636.60   10.18   0
  -3   2   4  658.96   10.12   0
   2  -2  -4   18.94    5.46   0
  -2   2   4   23.69    7.58   0
  -1   2   4  105.60    5.88   0
   1  -2  -4  104.03    8.20   0
   0   2   4 3478.30   20.46   0
   0  -2  -4 3352.00   19.21   0
   0  -2  -4 3415.91   20.33   0
  -1  -2  -4 3027.73   19.27   0
  -1  -2  -4 3170.58   20.30   0
   1   2   4 3104.41   20.10   0
   2   2   4   64.92    8.09   0
   2   2   4   65.28    8.26   0
  -2  -2  -4   63.41    8.49   0
  -2  -2  -4   51.57    8.24   0
   3   2   4  124.14    7.94   0
   3   2   4  127.32    8.55   0
  -3  -2  -4  128.58    8.94   0
  -3  -2  -4  120.82    8.26   0
  -4  -2  -4  786.50   10.25   0
  -4  -2  -4  751.40   12.00   0
   4   2   4  762.48   11.64   0
   4   2   4  765.87   11.74   0
  -5  -2  -4   16.98    8.46   0
  -5  -2  -4   17.21    5.66   0
   5   2   4   13.63    8.19   0
   5   2   4   10.98    9.29   0
   6   2   4  249.49    9.21   0
  -6  -2  -4  271.36    7.19   0
  -6  -2  -4  251.42   11.63   0
   6   2   4  253.82    9.50   0
   7   2   4  654.56   11.59   0
   7   2   4  618.28   10.71   0
  -7  -2  -4  646.65   12.20   0
   8   2   4   15.73    8.31   0
  -8  -2  -4   26.78    8.81   0
   8   2   4   24.63    9.44   0
   9   2   4   11.68    5.83   0
   9   2   4    8.64    8.76   0
   7  -3  -4   53.96    9.02   0
   6  -3  -4   53.64    5.98   0
   5  -3  -4  334.94    9.16   0
   4  -3  -4   66.52    7.66   0
   3  -3  -4  126.12    7.76   0
  -3   3   4  121.42    7.99   0
  -2   3   4   84.95    5.57   0
   2  -3  -4   70.97    7.47   0
   1  -3  -4 2951.07   17.29   0
  -1   3   4 3059.47   17.19   0
   0   3   4 1269.94   12.79   0
   0  -3  -4 1301.04   12.98   0
  -1  -3  -4   69.84    7.83   0
  -1  -3  -4   61.74    7.70   0
   1   3   4   78.51    7.65   0
   2   3   4 1394.07   13.39   0
  -2  -3  -4 1357.61   12.22   0
  -2  -3  -4 1360.55   13.61   0
   3   3   4   97.76    8.09   0
  -3  -3  -4   90.92    8.38   0
  -3  -3  -4   97.48    7.86   0
   4   3   4   25.25    7.50   0
  -4  -3  -4   20.57    8.26   0
  -4  -3  -4   20.08    8.06   0
   4   3   4   20.76    7.99   0
   5   3   4  744.53   13.22   0
  -5  -3  -4  805.98   11.54   0
  -5  -3  -4  750.21   13.65   0
   5   3   4  766.06   11.26   0
   6   3   4  167.70    9.15   0
  -6  -3  -4  178.25    8.80   0
  -6  -3  -4  163.51   11.42   0
   6   3   4  165.69    8.73   0
  -7  -3  -4   18.86    7.87   0
  -7  -3  -4   11.61   10.24   0
   7   3   4   18.21    8.12   0
   7   3   4   17.04    7.80   0
  -8  -3  -4  155.30    9.24   0
   8   3   4  148.65    8.88   0
   8   3   4  159.27   11.38   0
   9   3   4  133.61    7.61   0
   9   3   4  168.26   10.27   0
   6  -4  -4  135.21    6.72   0
   5  -4  -4   64.93    7.91   0
   4  -4  -4  152.27    6.28   0
   3  -4  -4  129.92    7.78   0
  -3   4   4  141.87    7.81   0
  -2   4   4 1371.18   12.49   0
   2  -4  -4 1340.34   12.43   0
   1  -4  -4  118.37    8.00   0
  -1   4   4  124.96    7.79   0
   0   4   4  579.04    9.66   0
   0  -4  -4  579.51    8.45   0
  -1  -4  -4 1151.77   10.94   0
   1   4   4 1216.65   12.24   0
  -2  -4  -4  120.77    8.08   0
   2   4   4  136.46    8.11   0
  -2  -4  -4  135.65    8.50   0
   3   4   4  204.17    8.60   0
  -3  -4  -4  204.77    8.77   0
  -3  -4  -4  213.95    8.60   0
  -4  -4  -4  572.55   10.21   0
  -4  -4  -4  556.51   10.94   0
   4   4   4  537.72    8.36   0
  -5  -4  -4   99.57    8.83   0
  -5  -4  -4   78.74    8.86   0
   5   4   4   91.37    8.39   0
  -6  -4  -4   -0.44    8.02   0
  -6  -4  -4   10.25    8.02   0
   6   4   4   -2.19    7.80   0
   7   4   4  511.97   12.96   0
  -7  -4  -4  515.68   11.98   0
  -7  -4  -4  530.60   10.19   0
   7   4   4  526.31    9.82   0
   8   4   4  303.99   12.59   0
  -8  -4  -4  317.82    7.70   0
  -8  -4  -4  288.25   13.01   0
   8   4   4  308.34    9.71   0
   9   4   4   18.90   11.27   0
   9   4   4   19.03    8.77   0
   6  -5  -4    6.73    6.03   0
   5  -5  -4   27.35    8.15   0
  -4   5   4  393.43    9.25   0
   4  -5  -4  355.40    7.60   0
  -3   5   4  280.37    6.88   0
   3  -5  -4  288.92    8.72   0
  -2   5   4   65.45    7.18   0
   2  -5  -4   71.51    7.54   0
   1  -5  -4  234.05    6.75   0
  -1   5   4  248.41    8.41   0
   0   5   4  418.18    9.30   0
   0  -5  -4  401.49    7.66   0
  -1  -5  -4  592.15    9.93   0
   1   5   4  590.25    8.21   0
  -2  -5  -4 1326.19   13.22   0
   2   5   4 1371.84   12.25   0
  -2  -5  -4 1339.26   12.29   0
  -3  -5  -4  220.87    6.72   0
  -3  -5  -4  208.74    8.83   0
   3   5   4  215.97    8.50   0
   4   5   4 1149.40   10.48   0
  -4  -5  -4 1123.66   10.52   0
  -4  -5  -4 1132.59   13.44   0
   5   5   4   61.72    7.80   0
  -5  -5  -4   66.68    7.85   0
  -5  -5  -4   53.71    8.15   0
  -6  -5  -4 2366.07   14.15   0
  -6  -5  -4 2361.71   21.11   0
   6   5   4 2262.08   13.70   0
  -7  -5  -4  308.34    9.34   0
  -7  -5  -4  284.01   12.69   0
   7   5   4  293.91    9.28   0
  -8  -5  -4   -0.06    8.60   0
   8   5   4   -2.26    8.23   0
  -8  -5  -4   -1.63   12.73   0
   9   5   4   11.60    8.51   0
   5  -6  -4   39.49    8.84   0
  -4   6   4   12.77    7.64   0
   4  -6  -4    2.67    7.97   0
  -3   6   4   42.89    5.56   0
   3  -6  -4   44.47    7.76   0
  -2   6   4  558.33    9.88   0
   2  -6  -4  572.43    9.86   0
   1  -6  -4  215.92    8.17   0
  -1   6   4  196.74    8.07   0
   0  -6  -4    7.61    7.29   0
   0   6   4   19.42    7.12   0
  -1  -6  -4  969.23   11.10   0
   1   6   4  986.80   10.80   0
   2   6   4  175.51    7.96   0
  -2  -6  -4  179.49    8.54   0
  -3  -6  -4  115.06    8.06   0
   3   6   4  108.11    5.80   0
  -3  -6  -4  108.93    8.13   0
   4   6   4  159.65    7.85   0
  -4  -6  -4  165.68    8.21   0
  -4  -6  -4  150.47   10.13   0
  -5  -6  -4  560.04    9.99   0
   5   6   4  552.89    9.62   0
  -5  -6  -4  534.28   12.49   0
   6   6   4  342.69    9.00   0
  -6  -6  -4  359.73    9.50   0
  -6  -6  -4  359.94   12.39   0
  -7  -6  -4  178.12    9.15   0
  -7  -6  -4  163.28   13.48   0
   7   6   4  184.16    9.03   0
  -8  -6  -4   47.18    9.11   0
  -8  -6  -4   55.17   15.19   0
   8   6   4   53.23    8.54   0
  -4   7   4    5.96    8.15   0
   4  -7  -4   81.17    8.87   0
   3  -7  -4  277.27    9.35   0
  -3   7   4  267.43    9.36   0
   2  -7  -4   15.99    7.86   0
  -2   7   4    8.39    7.67   0
   1  -7  -4   96.45    6.08   0
  -1   7   4  114.89    7.94   0
   0  -7  -4  252.80    6.77   0
   0   7   4  259.05    8.44   0
  -1  -7  -4    5.20    7.52   0
   1   7   4    4.52    7.20   0
   2   7   4   77.87    7.68   0
  -2  -7  -4   71.65    5.68   0
  -3  -7  -4  901.82   12.11   0
  -3  -7  -4  920.33   11.08   0
   3   7   4  925.02   10.87   0
  -4  -7  -4  207.38    8.92   0
  -4  -7  -4  190.92    8.73   0
   4   7   4  210.33    8.28   0
   5   7   4   38.88    5.65   0
  -5  -7  -4   41.81    8.23   0
  -5  -7  -4   50.95    8.07   0
   6   7   4  260.54    9.01   0
  -6  -7  -4  276.77    9.30   0
  -6  -7  -4  244.83   10.46   0
   7   7   4  283.32    9.39   0
  -7  -7  -4  324.23    9.87   0
  -7  -7  -4  281.79   15.22   0
   8   7   4    1.49    8.28   0
  -8  -7  -4    5.18    9.16   0
  -8  -7  -4    5.26   17.78   0
   2  -8  -4   39.73    8.37   0
  -2   8   4   31.86    8.18   0
  -1   8   4   42.85    5.52   0
   1  -8  -4   69.77    8.25   0
   0  -8  -4    6.88    5.27   0
   0   8   4   11.68    7.75   0
   1   8   4  138.84    5.88   0
  -1  -8  -4  158.60    8.31   0
  -2  -8  -4  483.12    9.43   0
   2   8   4  522.47    9.28   0
  -3  -8  -4   31.36    8.17   0
  -3  -8  -4   25.65    7.79   0
   3   8   4   29.79    7.34   0
  -4  -8  -4   93.02    8.60   0
   4   8   4   78.90    8.16   0
  -4  -8  -4   87.77    6.21   0
   5   8   4  167.87    8.76   0
  -5  -8  -4  160.84    8.72   0
  -5  -8  -4  178.58    9.45   0
   6   8   4   20.14    7.91   0
  -6  -8  -4   15.61    8.36   0
  -6  -8  -4   18.59   10.32   0
   7   8   4    0.81    8.22   0
  -7  -8  -4   55.67    9.44   0
  -7  -8  -4   51.55   13.79   0
   0  -9  -4  220.43    7.98   0
   0   9   4   84.48    8.69   0
   1   9   4  295.17    9.71   0
  -1  -9  -4  353.89    9.51   0
   2   9   4   12.60    7.62   0
  -2  -9  -4   17.28    8.10   0
  -3  -9  -4   35.89    8.57   0
  -3  -9  -4   38.28    8.32   0
   3   9   4   33.67    8.11   0
  -4  -9  -4   20.17   10.92   0
   4   9   4   18.89    5.81   0
  -4  -9  -4   31.02    8.39   0
   5   9   4    2.65    8.14   0
  -5  -9  -4   12.87    8.61   0
  -5  -9  -4    2.58   10.52   0
  -2  -9   5    5.55   14.10   0
  -2  -9   5    0.93    9.57   0
   2   9  -5    6.88   14.31   0
  -1  -9   5    5.15   15.51   0
  -1  -9   5   -3.24   11.76   0
   5   8  -5   60.99   11.73   0
  -4  -8   5  174.23   13.02   0
   4   8  -5  172.52   12.79   0
   3   8  -5    5.63   11.91   0
  -3  -8   5    0.52    8.15   0
  -2  -8   5   20.11   14.48   0
  -2  -8   5   12.26    8.70   0
   2   8  -5   18.67   13.22   0
  -1  -8   5  362.97   18.70   0
  -1  -8   5  314.19   11.11   0
   0  -8   5  100.41   13.51   0
   0  -8   5  105.22    9.62   0
   1  -8   5   31.85    9.38   0
   1  -8   5   26.42   12.26   0
   2  -8   5   32.30    9.91   0
   2  -8   5   30.18   11.18   0
   6   7  -5  218.86   10.76   0
   5   7  -5  198.44   12.56   0
  -4  -7   5   -3.06   10.06   0
   4   7  -5    1.02   10.27   0
  -3  -7   5  306.29   12.17   0
   3   7  -5  324.31   14.46   0
   2   7  -5  410.33   17.25   0
  -2  -7   5  406.24   11.13   0
  -1  -7   5    9.81   16.32   0
  -1  -7   5    4.83    8.59   0
   0  -7   5   86.24    9.19   0
   0  -7   5   86.36   14.08   0
   1  -7   5   53.04    8.98   0
   1  -7   5   43.32   11.89   0
   2  -7   5   -1.08    9.46   0
   2  -7   5   -1.03    9.23   0
   3  -7   5   42.23    9.29   0
   3  -7   5   42.88   10.62   0
   4  -7   5  217.38   13.46   0
   4  -7   5  207.57   12.82   0
   4  -7   5  234.65   11.23   0
   7   6  -5   27.22    9.76   0
   6   6  -5   29.45    8.69   0
   5   6  -5  400.96   13.07   0
  -4  -6   5  856.76   17.76   0
   4   6  -5  862.97   15.84   0
   3   6  -5   22.23   10.45   0
  -3  -6   5   20.21    9.37   0
   2   6  -5   10.30    8.76   0
  -2  -6   5   11.84    7.57   0
   2   6  -5    5.78   12.91   0
  -1  -6   5  294.48   10.15   0
   1   6  -5  291.39   10.16   0
   0   6  -5  155.03    8.91   0
   0  -6   5  192.95   21.63   0
   0  -6   5  181.26    9.72   0
   1  -6   5   15.50    8.36   0
   1  -6   5   13.78   10.88   0
   2  -6   5  177.29   11.24   0
   2  -6   5  153.07    7.00   0
   3  -6   5  348.75   10.07   0
   3  -6   5  354.90   11.95   0
   3  -6   5  359.94   12.62   0
   4  -6   5   35.69    9.16   0
   4  -6   5   53.43    9.00   0
   4  -6   5   34.62    8.37   0
   5  -6   5   86.89   10.28   0
   5  -6   5   67.33    7.35   0
   5  -6   5   75.22    9.39   0
   7   5  -5   10.00    9.36   0
   6   5  -5  206.75   11.91   0
   5   5  -5  755.37   23.41   0
   5   5  -5  829.34   15.26   0
   4   5  -5   53.94   11.52   0
   4   5  -5   58.43    8.47   0
   3   5  -5    1.51   11.24   0
   3   5  -5    2.90    8.33   0
  -3  -5   5    8.93    7.33   0
   2   5  -5  629.62   23.32   0
   2   5  -5  590.60   13.91   0
  -2  -5   5  613.39   11.44   0
   1   5  -5   14.66    8.72   0
  -1  -5   5   10.01    8.10   0
   0   5  -5   11.95    9.26   0
   0  -5   5    8.06    8.29   0
   1  -5   5  678.90   23.50   0
  -1   5  -5  608.26   11.32   0
   1  -5   5  667.44   11.46   0
   1  -5   5  646.96   21.41   0
   2  -5   5  288.21   13.71   0
  -2   5  -5  299.93    9.50   0
   2  -5   5  288.67   13.37   0
   2  -5   5  271.80    9.65   0
   3  -5   5  127.03   11.36   0
  -3   5  -5  123.47    6.72   0
   3  -5   5  120.68    9.20   0
   3  -5   5  121.82   10.66   0
   4  -5   5  250.81   10.52   0
   4  -5   5  231.82   10.80   0
   4  -5   5  230.60    9.51   0
   5  -5   5   95.50   11.67   0
   5  -5   5  103.17    8.89   0
   5  -5   5  113.23    9.50   0
   6  -5   5    2.54    9.44   0
   6  -5   5    1.57   10.74   0
   6  -5   5    7.19    9.08   0
   8   4  -5   -4.64    9.49   0
   8   4  -5    6.40    9.84   0
   7   4  -5  121.85    9.93   0
   7   4  -5  129.88    9.82   0
   6   4  -5  146.92    9.43   0
   6   4  -5  168.41    9.71   0
   6   4  -5  170.58   17.91   0
   5   4  -5    4.90    8.00   0
   5   4  -5    7.81   12.36   0
   4   4  -5  816.96   14.65   0
   4   4  -5  741.74   16.05   0
  -3  -4   5  517.05   12.62   0
   3   4  -5  486.51   12.55   0
   3   4  -5  530.53   14.09   0
   3   4  -5  468.06   13.48   0
   2   4  -5   86.30   14.19   0
   2   4  -5   89.53   14.18   0
   2   4  -5   91.88    9.68   0
  -2  -4   5   90.31    8.12   0
   1   4  -5   76.03    9.34   0
  -1  -4   5   69.32    8.22   0
   0   4  -5  450.10   11.24   0
   0  -4   5  474.44   10.30   0
   1  -4   5  205.56    9.12   0
  -1   4  -5  181.29    9.55   0
   2  -4   5  469.16   16.31   0
  -2   4  -5  433.27    8.75   0
   2  -4   5  463.60   10.73   0
   2  -4   5  449.19   14.68   0
   3  -4   5  833.67   15.92   0
  -3   4  -5  761.25   11.70   0
   3  -4   5  836.95   13.44   0
   3  -4   5  819.67   11.62   0
   4  -4   5   36.96   10.45   0
   4  -4   5   43.91    8.52   0
  -4   4  -5   38.12    8.76   0
   4  -4   5   35.07    7.76   0
   5  -4   5    1.34    7.55   0
   5  -4   5    3.21    8.58   0
   5  -4   5   -0.16    8.66   0
   6  -4   5  200.48    9.56   0
   6  -4   5  157.68   10.42   0
   6  -4   5  198.61    9.69   0
   7  -4   5   -1.54    8.88   0
   7  -4   5   30.38    8.90   0
   7  -4   5   27.85    9.37   0
   8   3  -5   73.02   10.21   0
   8   3  -5   77.50   10.70   0
   8   3  -5  100.30   18.35   0
   8   3  -5  102.16   18.93   0
   7   3  -5   31.06   12.78   0
   7   3  -5   26.52    9.11   0
   7   3  -5   20.45    8.86   0
   6   3  -5   88.49    9.12   0
   6   3  -5   81.86   12.50   0
   6   3  -5   82.40   10.29   0
   5   3  -5  650.78   12.20   0
   5   3  -5  595.21   11.64   0
   5   3  -5  672.26   16.56   0
   4   3  -5  114.25   10.91   0
   4   3  -5  107.70    9.37   0
   4   3  -5   99.16   10.24   0
   3   3  -5    5.35    9.62   0
   3   3  -5    0.15   10.83   0
   3   3  -5    8.31   10.09   0
  -2  -3   5  472.39   10.27   0
   2   3  -5  453.78   16.41   0
   2   3  -5  474.80   16.34   0
   2   3  -5  450.93   12.72   0
   1   3  -5  628.87   11.76   0
  -1  -3   5  645.91   11.02   0
   0   3  -5   40.69    9.04   0
   0  -3   5   34.11    8.22   0
  -1   3  -5  316.59   10.81   0
   1  -3   5  314.19    9.65   0
  -2   3  -5 1710.32   14.81   0
   2  -3   5 1693.37   14.57   0
   2  -3   5 1725.63   23.45   0
   2  -3   5 1749.88   24.29   0
   3  -3   5  319.81   12.84   0
  -3   3  -5  306.49   10.34   0
   3  -3   5  300.94   10.16   0
   3  -3   5  301.20    9.84   0
   4  -3   5  240.33   10.74   0
   4  -3   5  268.49   10.58   0
  -4   3  -5  245.49    7.53   0
   4  -3   5  278.53    9.49   0
  -5   3  -5   78.84    8.87   0
   5  -3   5   74.02   10.93   0
   5  -3   5   73.37    8.06   0
   5  -3   5   85.50    8.71   0
   6  -3   5   -0.42    8.15   0
   6  -3   5    6.47    8.80   0
   6  -3   5    8.25    8.42   0
   7  -3   5   34.90    8.99   0
   7  -3   5   40.61    9.26   0
   7  -3   5   44.96    9.58   0
   8  -3   5   49.00    9.90   0
   8  -3   5   42.80   10.31   0
   8  -3   5   42.45   10.36   0
   8   2  -5    2.18    9.24   0
   8   2  -5    7.34   11.86   0
   8   2  -5   -4.63    6.41   0
   8   2  -5    3.95   11.47   0
   7   2  -5   89.13    9.40   0
   7   2  -5   92.59    9.19   0
   7   2  -5   88.83   11.28   0
   6   2  -5  305.86   10.43   0
   6   2  -5  294.53    9.85   0
   6   2  -5  315.38   12.60   0
   5   2  -5   71.57    8.61   0
   5   2  -5   73.53    8.00   0
   5   2  -5   79.17    8.01   0
   4   2  -5  119.74    9.13   0
   4   2  -5  119.22    8.27   0
   4   2  -5  118.49    8.85   0
   3   2  -5  866.89   14.24   0
   3   2  -5  814.74   13.23   0
   3   2  -5  853.53   12.74   0
  -2  -2   5   56.43    7.51   0
   2   2  -5   48.03   10.61   0
   2   2  -5   44.48    9.44   0
   2   2  -5   41.56    8.10   0
   1   2  -5    4.42   13.34   0
   1   2  -5    1.04   11.73   0
   1   2  -5    1.07    7.94   0
  -1  -2   5   -2.57    6.81   0
   0   2  -5 3035.77   19.31   0
   0  -2   5 3119.64   18.88   0
  -1   2  -5  620.53   11.61   0
   1  -2   5  647.45   29.46   0
   1  -2   5  619.67   11.01   0
   1  -2   5  627.20   28.83   0
  -2   2  -5   27.95    9.15   0
   2  -2   5   27.48    9.77   0
   2  -2   5   27.95    8.37   0
   3  -2   5 1064.75   16.94   0
  -3   2  -5 1027.71   12.54   0
   3  -2   5 1031.52   12.28   0
   4  -2   5  841.63   13.39   0
  -4   2  -5  813.37   10.19   0
   4  -2   5  832.07   11.81   0
   5  -2   5    2.98    8.17   0
  -5   2  -5    8.46    8.27   0
   5  -2   5    8.59    8.02   0
   6  -2   5    2.96    8.38   0
  -6   2  -5   11.88    5.91   0
   6  -2   5   -3.90    8.22   0
   7  -2   5  153.59    9.77   0
   7  -2   5  168.55    9.36   0
   7  -2   5  149.92    9.11   0
   8  -2   5   12.61    9.00   0
   8  -2   5   11.13    8.59   0
   8  -2   5    3.59    9.25   0
   8   1  -5  153.53   12.98   0
   8   1  -5  123.75    7.97   0
   8   1  -5  135.30   10.41   0
   8   1  -5  153.72   13.26   0
   7   1  -5  106.42   10.68   0
   7   1  -5   99.39    9.37   0
   7   1  -5  100.20    7.07   0
   6   1  -5   27.82    8.14   0
   6   1  -5   24.03    8.50   0
   6   1  -5   33.50    8.08   0
   5   1  -5  382.69   10.18   0
   5   1  -5  349.61    9.53   0
   4   1  -5  651.46   10.96   0
   4   1  -5  668.29   11.32   0
   3   1  -5   71.72    9.18   0
   3   1  -5   74.14    8.06   0
   2   1  -5   53.48    7.92   0
   2   1  -5   54.28    7.66   0
  -1  -1   5 1708.63   14.77   0
   1   1  -5 1680.92   20.74   0
   1   1  -5 1686.59   14.90   0
   0  -1   5 1582.68   23.64   0
   0   1  -5 1467.92   13.46   0
   0   1  -5 1542.72   23.81   0
   0  -1   5 1511.77   13.32   0
   1  -1   5  262.99   13.08   0
  -1   1  -5  257.59   14.30   0
  -1   1  -5  253.16    9.42   0
   1  -1   5  266.07    9.08   0
  -2   1  -5  290.06   12.66   0
  -2   1  -5  297.72    9.89   0
   2  -1   5  300.67    9.59   0
   2  -1   5  287.04   11.86   0
  -3   1  -5  261.89   10.13   0
   3  -1   5  251.71   10.26   0
   3  -1   5  241.08    9.25   0
   4  -1   5  481.94   11.48   0
  -4   1  -5  461.34   10.73   0
   4  -1   5  477.53   10.37   0
   5  -1   5  932.62   11.79   0
   5  -1   5  901.11   13.31   0
  -5   1  -5  914.46   12.19   0
   6  -1   5   34.45    9.19   0
  -6   1  -5   36.14    9.06   0
   6  -1   5   33.48    8.54   0
  -7   1  -5   89.02    8.99   0
   7  -1   5   76.11    9.01   0
   7  -1   5   92.47    8.51   0
   8  -1   5  202.87   10.28   0
   8  -1   5  221.05   10.09   0
   8   0  -5   41.74    9.77   0
   8   0  -5   23.34    9.55   0
   8   0  -5   33.26    9.79   0
   7   0  -5    4.67    8.67   0
   7   0  -5    7.12    8.27   0
   6   0  -5   98.68    9.05   0
   6   0  -5   90.71    8.31   0
   5   0  -5   52.26    7.75   0
   5   0  -5   40.74    7.75   0
   4   0  -5   31.22    7.64   0
   4   0  -5   28.45    7.90   0
   3   0  -5  693.85   11.34   0
   3   0  -5  671.17   11.07   0
   2   0  -5  955.90   11.96   0
   2   0  -5  900.65   13.88   0
  -1   0   5    1.81    7.31   0
   1   0  -5    1.38    7.39   0
   1   0  -5    1.21    7.66   0
   0   0   5 1052.12   12.36   0
   0   0  -5  999.67   15.08   0
   0   0   5 1042.68   15.92   0
   0   0  -5  987.84   12.26   0
   1   0   5 2938.44   24.12   0
  -1   0  -5 2861.84   24.43   0
  -1   0  -5 2867.34   18.27   0
   1   0   5 2942.84   18.31   0
   2   0   5    4.64    9.74   0
  -2   0  -5    7.52    8.47   0
  -2   0  -5    7.09    8.24   0
   2   0   5    7.58    7.70   0
  -3   0  -5  150.42    9.80   0
  -3   0  -5  146.41    9.09   0
   3   0   5  146.64    9.00   0
   3   0   5  144.03    6.70   0
  -4   0  -5 1228.23   14.11   0
  -4   0  -5 1181.88   11.70   0
   4   0   5 1252.26   14.25   0
   4   0   5 1221.39   12.89   0
  -5   0  -5  143.12    9.08   0
   5   0   5  139.45    9.46   0
   5   0   5  138.71    9.11   0
  -6   0  -5   -1.72    8.61   0
   6   0   5    5.01    8.69   0
   6   0   5    5.35    8.00   0
  -7   0  -5  108.72    9.12   0
   7   0   5  103.79    8.77   0
   7   0   5  111.60    8.85   0
  -8   0  -5  220.37    9.64   0
   8   0   5  221.36    7.64   0
   8   0   5  227.06    9.80   0
   9   0   5   27.83    9.43   0
   9   0   5   31.18    9.61   0
   7  -1  -5   46.94    6.53   0
   6  -1  -5   26.91    7.90   0
   5  -1  -5   21.58    6.90   0
   4  -1  -5  358.35    9.13   0
   3  -1  -5  123.10    8.24   0
   3  -1  -5  122.34    8.17   0
   2  -1  -5  456.26    9.71   0
  -2   1   5  475.67    9.69   0
   2  -1  -5  434.88    9.69   0
   1  -1  -5 3132.68   18.38   0
  -1   1   5 3219.51   19.67   0
   1  -1  -5 3212.90   19.87   0
   0   1   5  108.44    8.03   0
   0  -1  -5  112.05    7.98   0
   0  -1  -5  112.52    8.06   0
   1   1   5   97.31    6.04   0
   1   1   5  102.92    7.98   0
  -1  -1  -5   96.82    8.29   0
  -1  -1  -5   98.81    8.44   0
   2   1   5 1075.84   12.39   0
  -2  -1  -5 1045.32   11.14   0
   2   1   5 1078.92   13.39   0
  -2  -1  -5 1069.17   13.43   0
  -3  -1  -5 1372.08   14.41   0
  -3  -1  -5 1373.52   13.90   0
   3   1   5 1352.50   14.38   0
   3   1   5 1341.09   13.77   0
  -4  -1  -5   59.70    8.53   0
  -4  -1  -5   58.73    8.73   0
   4   1   5   46.55    8.51   0
   4   1   5   45.51    8.46   0
  -5  -1  -5  163.51    9.30   0
  -5  -1  -5  162.65    9.79   0
   5   1   5  170.39    9.38   0
   5   1   5  150.13    9.27   0
  -6  -1  -5  641.34   11.38   0
   6   1   5  608.94   10.94   0
   6   1   5  630.07   10.98   0
  -7  -1  -5   13.14    8.36   0
   7   1   5    3.75    8.00   0
   7   1   5   -1.24    8.03   0
  -8  -1  -5   28.19    9.02   0
   8   1   5   31.70    8.42   0
   8   1   5   29.74    8.64   0
   9   1   5  117.32    9.70   0
   9   1   5  100.68   10.32   0
   7  -2  -5   -2.50    8.27   0
   6  -2  -5   79.17    6.45   0
   5  -2  -5  294.01    9.03   0
   4  -2  -5   17.43    7.35   0
   3  -2  -5  220.44    8.32   0
  -3   2   5  220.01    8.15   0
  -2   2   5 1846.08   14.48   0
   2  -2  -5 1758.63   13.22   0
   1  -2  -5  424.47    7.92   0
   1  -2  -5  432.64    9.32   0
  -1   2   5  456.99    9.74   0
   0  -2  -5   35.06    5.48   0
   0   2   5   44.59    7.12   0
   0  -2  -5   37.72    7.27   0
   1   2   5  497.52    9.83   0
  -1  -2  -5  490.73    9.78   0
  -1  -2  -5  490.67    9.95   0
   2   2   5 1269.44   13.05   0
   2   2   5 1238.84   12.83   0
  -2  -2  -5 1231.93   12.99   0
  -2  -2  -5 1211.59   12.97   0
   3   2   5  294.83    8.81   0
   3   2   5  280.91    7.45   0
  -3  -2  -5  278.62    9.41   0
  -3  -2  -5  285.30    9.73   0
  -4  -2  -5  870.08   12.20   0
  -4  -2  -5  821.74   12.20   0
   4   2   5  841.18   11.73   0
   4   2   5  867.05   11.96   0
  -5  -2  -5  104.77    8.35   0
  -5  -2  -5   94.49    9.12   0
   5   2   5  107.20    8.31   0
   5   2   5   99.91    8.56   0
  -6  -2  -5    9.15    8.01   0
  -6  -2  -5    4.69    8.35   0
   6   2   5    3.43    5.69   0
   6   2   5   11.25    7.52   0
  -7  -2  -5  264.59   10.04   0
   7   2   5  231.37    9.19   0
   7   2   5  253.10    9.66   0
   8   2   5   68.57    8.62   0
  -8  -2  -5   82.31   11.37   0
   8   2   5   84.76   11.07   0
   9   2   5   13.52    8.70   0
   9   2   5   18.34    9.35   0
   7  -3  -5   50.54    9.35   0
   6  -3  -5   24.75    8.27   0
   5  -3  -5   33.14    7.60   0
   4  -3  -5  219.80    8.55   0
  -3   3   5  144.89    8.09   0
   3  -3  -5  135.03    6.15   0
  -2   3   5   60.09    7.21   0
   2  -3  -5   44.33    7.58   0
   1  -3  -5  918.57   11.24   0
  -1   3   5  921.44   11.10   0
   0  -3  -5 3137.93   16.89   0
   0   3   5 3283.01   18.32   0
   0  -3  -5 3146.19   18.42   0
  -1  -3  -5   -0.73    7.38   0
  -1  -3  -5   -0.22    7.82   0
   1   3   5    3.70    5.33   0
   2   3   5   14.63    7.83   0
  -2  -3  -5   18.38    7.98   0
  -2  -3  -5   19.16    7.71   0
   3   3   5 1312.80   12.98   0
  -3  -3  -5 1327.07   13.17   0
  -3  -3  -5 1326.22   13.36   0
  -4  -3  -5  282.43    9.39   0
   4   3   5  270.04    9.40   0
  -4  -3  -5  262.36    9.42   0
   4   3   5  255.94    8.99   0
   5   3   5   39.11    8.01   0
  -5  -3  -5   47.82    8.53   0
  -5  -3  -5   33.48    8.03   0
   5   3   5   32.92    8.01   0
   6   3   5  180.59    8.94   0
  -6  -3  -5  179.92    6.65   0
  -6  -3  -5  172.48    9.28   0
   6   3   5  169.41    8.61   0
   7   3   5   70.09   10.41   0
  -7  -3  -5   82.45    8.53   0
  -7  -3  -5   73.75   11.00   0
   7   3   5   66.99    6.20   0
  -8  -3  -5    5.86   10.95   0
   8   3   5    8.22    5.91   0
   8   3   5    7.53    8.33   0
  -9  -3  -5  353.41   11.71   0
   9   3   5  260.25   10.50   0
   9   3   5  361.70   11.53   0
   6  -4  -5   16.16    8.53   0
   5  -4  -5   83.99    6.42   0
   4  -4  -5  119.94    7.81   0
  -3   4   5   14.24    7.11   0
   3  -4  -5    9.04    7.18   0
  -2   4   5  424.84    7.51   0
   2  -4  -5  421.41    9.29   0
   1  -4  -5  579.84   10.10   0
  -1   4   5  597.52    9.68   0
   0   4   5  675.22    8.65   0
   0  -4  -5  655.32    8.69   0
  -1  -4  -5 1096.46   10.41   0
  -1  -4  -5 1133.88   11.90   0
   1   4   5 1126.13   10.42   0
  -2  -4  -5  141.56    7.93   0
   2   4   5  143.80    7.75   0
  -2  -4  -5  128.81    8.23   0
   3   4   5  129.37    7.95   0
  -3  -4  -5  142.09    8.28   0
  -3  -4  -5  118.62    8.35   0
   4   4   5  101.28    8.17   0
  -4  -4  -5   99.30    8.27   0
  -4  -4  -5   95.88    8.38   0
  -5  -4  -5  988.46   11.99   0
  -5  -4  -5 1020.67   12.83   0
   5   4   5  990.55   11.37   0
   6   4   5   27.98    7.64   0
  -6  -4  -5   23.85    8.23   0
  -6  -4  -5   24.48    7.82   0
   6   4   5   27.80    7.99   0
   7   4   5   82.73    9.91   0
  -7  -4  -5   86.96    8.45   0
  -7  -4  -5   81.46    8.86   0
   7   4   5   90.47    6.21   0
   8   4   5  540.83   12.34   0
  -8  -4  -5  548.72    9.00   0
  -8  -4  -5  534.50   14.05   0
   8   4   5  555.35   10.72   0
   9   4   5   74.93   11.52   0
  -9  -4  -5   81.92   10.01   0
   9   4   5   55.86    9.58   0
   5  -5  -5   22.84    8.40   0
   4  -5  -5   68.67    6.10   0
  -4   5   5   75.51    8.12   0
  -3   5   5  486.26    7.96   0
   3  -5  -5  525.03    9.74   0
  -2   5   5  137.34    5.91   0
   2  -5  -5  134.23    7.95   0
   1  -5  -5  152.01    7.91   0
  -1   5   5  150.36    7.64   0
   0  -5  -5 1721.96   13.21   0
   0   5   5 1671.79   13.07   0
  -1  -5  -5  361.31    9.44   0
  -1  -5  -5  327.12    8.92   0
   1   5   5  370.23    9.25   0
  -2  -5  -5  829.05   11.12   0
   2   5   5  847.25   10.63   0
  -2  -5  -5  804.72   10.91   0
   3   5   5    6.93    7.45   0
  -3  -5  -5    6.27    8.06   0
  -3  -5  -5   11.74    7.86   0
   4   5   5  629.07   10.03   0
  -4  -5  -5  637.88   10.23   0
  -4  -5  -5  664.09   10.97   0
   5   5   5  405.61    7.38   0
  -5  -5  -5  401.60    9.34   0
  -5  -5  -5  413.00   10.28   0
  -6  -5  -5  713.01   10.79   0
  -6  -5  -5  698.85   13.29   0
   6   5   5  718.56   10.65   0
  -7  -5  -5  269.23    9.33   0
  -7  -5  -5  237.58   11.60   0
   7   5   5  221.09    9.08   0
  -8  -5  -5    5.13    8.59   0
  -8  -5  -5    6.75    9.16   0
   8   5   5    5.91    6.12   0
  -9  -5  -5   19.26    9.22   0
  -9  -5  -5    5.39   12.23   0
   9   5   5    6.69    6.10   0
  -4   6   5  139.68    6.97   0
   4  -6  -5  136.40    9.14   0
  -3   6   5   85.37    6.15   0
   3  -6  -5   91.33    8.45   0
  -2   6   5  352.97    9.07   0
   2  -6  -5  337.03    9.13   0
   1  -6  -5  613.29   10.04   0
  -1   6   5  619.03    9.75   0
   0  -6  -5   31.25    7.48   0
   0   6   5   34.15    5.40   0
   1   6   5   10.04    7.21   0
  -1  -6  -5   15.76    7.44   0
  -2  -6  -5  253.46    8.84   0
   2   6   5  243.46    8.10   0
  -2  -6  -5  281.08    8.74   0
  -3  -6  -5   60.28    7.55   0
  -3  -6  -5   65.01    5.72   0
   3   6   5   68.96    7.47   0
   4   6   5  259.14    8.50   0
  -4  -6  -5  256.83    8.80   0
  -4  -6  -5  230.71    9.18   0
   5   6   5  928.82    9.60   0
  -5  -6  -5  904.48    9.75   0
  -5  -6  -5  947.66   12.70   0
  -6  -6  -5  329.44   12.22   0
   6   6   5  350.92    9.23   0
  -6  -6  -5  358.14    7.66   0
   7   6   5   -5.66    7.93   0
  -7  -6  -5   11.92    8.73   0
  -7  -6  -5    6.25   10.33   0
  -8  -6  -5  114.79    9.49   0
  -8  -6  -5   76.43   12.65   0
   8   6   5  101.39    9.20   0
   3  -7  -5   83.48    8.72   0
  -3   7   5   36.88    8.69   0
   2  -7  -5   49.13    8.18   0
  -2   7   5   66.53    8.12   0
   1  -7  -5    6.67    7.61   0
  -1   7   5   22.41    7.52   0
   0  -7  -5  135.45    6.12   0
   0   7   5  156.40    8.05   0
  -1  -7  -5  145.44    8.19   0
   1   7   5  135.65    7.65   0
  -2  -7  -5    8.99    7.52   0
   2   7   5    7.33    7.38   0
  -2  -7  -5   12.18    7.52   0
  -3  -7  -5  143.69    8.60   0
   3   7   5  162.20    7.97   0
  -3  -7  -5  132.23    8.16   0
   4   7   5 1198.59   11.61   0
  -4  -7  -5 1210.73   12.06   0
  -4  -7  -5 1147.60   13.11   0
   5   7   5  119.72    8.12   0
  -5  -7  -5   96.40    8.74   0
  -5  -7  -5  125.21   10.67   0
   6   7   5    3.39    7.77   0
  -6  -7  -5    1.18    8.43   0
  -6  -7  -5    3.88   10.25   0
   7   7   5  143.81    9.24   0
  -7  -7  -5  149.43    7.18   0
  -7  -7  -5  154.05   12.45   0
   8   7   5   -2.92    6.09   0
  -8  -7  -5   17.79    9.22   0
  -8  -7  -5   16.53   13.98   0
   2  -8  -5   11.66    8.54   0
  -2   8   5   -2.30    8.31   0
  -1   8   5  201.03    9.11   0
   1  -8  -5  244.90    9.67   0
   0  -8  -5  131.68    8.52   0
   0   8   5  128.93    8.47   0
   1   8   5    8.12    5.67   0
  -1  -8  -5    9.86    8.11   0
  -2  -8  -5  328.68    9.51   0
  -2  -8  -5  295.75    7.44   0
   2   8   5  293.97    8.83   0
  -3  -8  -5  284.41    9.77   0
   3   8   5  288.55    7.10   0
  -3  -8  -5  311.85    7.52   0
  -4  -8  -5    3.91    7.85   0
   4   8   5    1.85    7.68   0
  -4  -8  -5    7.12    8.17   0
   5   8   5  108.05    6.27   0
  -5  -8  -5   88.29    8.84   0
  -5  -8  -5  120.80    9.19   0
   6   8   5   51.58    6.17   0
  -6  -8  -5  160.38    9.66   0
  -6  -8  -5  153.63   12.02   0
   7   8   5   -4.20    8.64   0
  -7  -8  -5    8.58    9.47   0
  -7  -8  -5   12.62   11.80   0
   0  -9  -5   93.35    9.03   0
   0   9   5   -0.28    5.69   0
   1   9   5   -1.54    8.17   0
  -1  -9  -5  310.20   10.61   0
   2   9   5    1.93    8.02   0
  -2  -9  -5   12.68    8.60   0
  -2  -9  -5   27.74    8.57   0
  -3  -9  -5   33.32    8.95   0
  -3  -9  -5   33.51    6.08   0
   3   9   5    1.65    7.81   0
  -4  -9  -5   53.45    9.32   0
  -4  -9  -5   51.86    9.17   0
   4   9   5    4.11    8.19   0
  -5  -9  -5  232.99    8.32   0
   5   9   5    6.06    8.01   0
  -5  -9  -5  222.73   12.85   0
  -4  -8   6   77.28   13.78   0
   4   8  -6   57.35   18.23   0
   4   8  -6   58.26   19.75   0
  -3  -8   6  126.80   12.03   0
  -2  -8   6   10.25   10.82   0
  -1  -8   6   67.11    9.69   0
   0  -8   6   32.27    9.59   0
   1  -8   6  -11.85    9.40   0
   5   7  -6  320.91   14.83   0
   5   7  -6  299.67   16.77   0
  -4  -7   6   15.36   10.60   0
   4   7  -6   11.11   13.61   0
   4   7  -6   11.12   13.39   0
  -3  -7   6   28.02   10.09   0
  -2  -7   6  159.14    9.80   0
  -1  -7   6  120.86    9.07   0
   0  -7   6   -2.57    8.61   0
   1  -7   6  109.34    9.24   0
   2  -7   6  196.96   19.53   0
   2  -7   6  188.92   10.40   0
   2  -7   6  206.58   17.98   0
   3  -7   6   -1.42   12.68   0
   3  -7   6    1.95   14.09   0
   3  -7   6    3.94    6.92   0
   6   6  -6  190.27   13.95   0
   6   6  -6  265.95   13.84   0
   5   6  -6    4.69   10.57   0
   5   6  -6    6.80   10.24   0
  -4  -6   6    2.05    9.94   0
   4   6  -6    2.53   11.56   0
   4   6  -6    5.51   11.56   0
   4   6  -6    1.51   11.30   0
   3   6  -6  139.86   11.96   0
  -3  -6   6  146.85   10.25   0
   2   6  -6   31.55    8.92   0
  -2  -6   6   40.14    9.95   0
   1   6  -6   81.79   11.56   0
  -1  -6   6  103.72    9.05   0
   0   6  -6  635.30   12.09   0
   0  -6   6  682.69   11.36   0
  -1   6  -6   31.59    8.83   0
   1  -6   6   27.04    8.47   0
  -2   6  -6    3.33    8.62   0
   2  -6   6    3.99   15.23   0
   2  -6   6    4.97    8.63   0
   2  -6   6    3.46   13.65   0
   3  -6   6  273.66   15.61   0
   3  -6   6  295.09   14.26   0
   3  -6   6  266.38   10.36   0
   4  -6   6  111.95   12.80   0
   4  -6   6  114.65    9.51   0
   4  -6   6  104.57   11.68   0
   5  -6   6    3.55   11.89   0
   5  -6   6   -0.51    9.29   0
   5  -6   6    4.85   10.49   0
   7   5  -6  115.16   13.14   0
   7   5  -6  170.66   11.34   0
   6   5  -6   20.65   11.10   0
   6   5  -6   25.84   11.16   0
   5   5  -6   -1.55   13.64   0
   5   5  -6    1.40    9.83   0
   5   5  -6    2.75   10.18   0
   4   5  -6  336.47   14.32   0
   4   5  -6  388.63   13.64   0
   4   5  -6  380.98   13.43   0
  -3  -5   6  101.73    9.87   0
   3   5  -6   88.36   14.41   0
   3   5  -6  100.47   14.43   0
   3   5  -6   85.83   11.35   0
   2   5  -6  186.48   10.25   0
  -2  -5   6  192.56    8.94   0
   1   5  -6  155.90    9.53   0
  -1  -5   6  154.61   10.21   0
   0   5  -6    0.07    9.07   0
   0  -5   6   16.77    7.86   0
  -1   5  -6  377.32   10.72   0
   1  -5   6  383.76   10.26   0
   2  -5   6  546.94   22.51   0
  -2   5  -6  543.53   10.80   0
   2  -5   6  550.04   24.15   0
   2  -5   6  536.70   10.50   0
   3  -5   6   33.51   12.59   0
  -3   5  -6   40.31    8.74   0
   3  -5   6   34.23    8.59   0
   3  -5   6   25.55    9.49   0
   4  -5   6    1.35    9.39   0
   4  -5   6    2.89   10.73   0
  -4   5  -6   -0.36    8.81   0
   4  -5   6   10.02    8.84   0
   5  -5   6   82.98   10.00   0
   5  -5   6   77.17   10.84   0
   5  -5   6   75.94    9.51   0
   6  -5   6   44.15   10.40   0
   6  -5   6   62.53    9.46   0
   6  -5   6   -3.28    9.22   0
   7   4  -6   -0.95   11.74   0
   7   4  -6    3.02   17.92   0
   7   4  -6   -4.62   11.34   0
   6   4  -6  325.19   11.09   0
   6   4  -6  323.40   16.44   0
   6   4  -6  301.06   10.89   0
   5   4  -6   35.18   10.59   0
   5   4  -6   36.67   11.45   0
   5   4  -6   34.49    9.72   0
   4   4  -6   24.39    9.96   0
   4   4  -6   30.53   10.59   0
   4   4  -6   33.43   10.57   0
  -3  -4   6  769.09   12.46   0
   3   4  -6  741.71   13.15   0
   3   4  -6  780.69   17.91   0
   3   4  -6  724.23   18.14   0
   2   4  -6   93.73    8.92   0
  -2  -4   6   98.17    7.88   0
   1   4  -6   80.40   11.37   0
  -1  -4   6   78.56    8.09   0
   0   4  -6  417.21   10.41   0
   0  -4   6  434.74   10.00   0
  -1   4  -6 1326.98   13.94   0
   1  -4   6 1341.31   12.06   0
  -2   4  -6   28.11    6.29   0
   2  -4   6   25.10   16.12   0
   2  -4   6   36.24    8.14   0
   2  -4   6   30.23   16.18   0
   3  -4   6   11.10    9.46   0
  -3   4  -6   10.94    8.43   0
   3  -4   6   14.06   10.62   0
   3  -4   6   12.54    8.05   0
   4  -4   6  282.62   13.06   0
  -4   4  -6  286.85    9.94   0
   4  -4   6  279.91    7.73   0
   4  -4   6  267.25   11.64   0
   5  -4   6   50.38    9.84   0
   5  -4   6   53.69   11.33   0
  -5   4  -6   51.52    6.33   0
   5  -4   6   57.77    6.35   0
   6  -4   6   81.47    8.95   0
   6  -4   6   64.99   11.57   0
   6  -4   6   62.71    6.73   0
   7  -4   6   63.56    9.60   0
   7  -4   6   35.05   10.26   0
   7  -4   6    6.51    9.33   0
   7   3  -6  156.77   10.57   0
   7   3  -6  140.19    9.85   0
   7   3  -6  170.84   14.91   0
   6   3  -6  144.06    9.84   0
   6   3  -6  134.72   10.91   0
   6   3  -6  138.74   12.39   0
   5   3  -6  246.65   12.01   0
   5   3  -6  242.38   11.27   0
   5   3  -6  247.00   10.59   0
   4   3  -6  224.45   10.60   0
   4   3  -6  228.40   11.79   0
   4   3  -6  249.63   11.25   0
   3   3  -6    5.39   10.11   0
   3   3  -6    1.52    9.99   0
   3   3  -6   10.07    8.89   0
  -2  -3   6   -1.82    7.17   0
   2   3  -6    4.45   13.41   0
   2   3  -6   -0.35    8.14   0
   2   3  -6    3.08   11.32   0
   1   3  -6  922.53   13.09   0
  -1  -3   6  993.20   12.47   0
   0   3  -6  246.43    9.91   0
   0  -3   6  248.20    9.22   0
  -1   3  -6   70.20    8.82   0
   1  -3   6   72.46    7.95   0
  -2   3  -6 1288.62   13.55   0
   2  -3   6 1287.33   26.18   0
   2  -3   6 1268.46   11.66   0
   2  -3   6 1294.36   26.50   0
  -3   3  -6  410.72   10.30   0
   3  -3   6  436.34   13.78   0
   3  -3   6  427.35   12.93   0
   3  -3   6  458.83    9.99   0
   4  -3   6   24.49    9.06   0
  -4   3  -6   14.03    6.05   0
   4  -3   6   12.37    8.38   0
   4  -3   6   13.36    5.77   0
   5  -3   6   48.42    9.03   0
  -5   3  -6   49.78    8.88   0
   5  -3   6   39.77    8.52   0
   5  -3   6   59.36    8.22   0
   6  -3   6   53.51    8.76   0
  -6   3  -6   62.99    8.76   0
   6  -3   6   56.64    8.62   0
   6  -3   6   66.03    9.20   0
   7  -3   6    4.23   10.60   0
   7  -3   6    0.41   11.41   0
   7  -3   6   14.29    8.82   0
   7   2  -6   30.11    8.68   0
   7   2  -6   24.15    9.01   0
   7   2  -6   16.03   11.13   0
   6   2  -6  479.22   11.45   0
   6   2  -6  527.42   12.03   0
   6   2  -6  561.10   13.70   0
   5   2  -6  501.30   10.95   0
   5   2  -6  552.75   11.84   0
   5   2  -6  596.62   13.04   0
   4   2  -6  342.31   12.16   0
   4   2  -6  300.83    9.55   0
   4   2  -6  321.69   10.03   0
   3   2  -6   30.18   10.70   0
   3   2  -6   21.14    9.67   0
   3   2  -6   12.52    7.97   0
  -2  -2   6 1148.03   13.17   0
   2   2  -6 1104.30   19.98   0
   2   2  -6 1084.96   13.36   0
   2   2  -6 1093.61   17.94   0
  -1  -2   6  394.34    9.65   0
   1   2  -6  391.82   17.42   0
   1   2  -6  394.11   19.01   0
   1   2  -6  408.15   10.37   0
   0   2  -6  291.58    9.97   0
   0  -2   6  308.98    9.55   0
  -1   2  -6 1035.02   12.57   0
   1  -2   6 1080.70   11.99   0
   2  -2   6  761.12   17.93   0
  -2   2  -6  745.21   11.45   0
   2  -2   6  764.27   11.14   0
  -3   2  -6  205.48    7.58   0
   3  -2   6  223.15   11.94   0
   3  -2   6  219.35    9.26   0
  -4   2  -6  186.58    6.95   0
   4  -2   6  203.25    9.88   0
   4  -2   6  190.20    8.76   0
  -5   2  -6   -3.10    8.35   0
   5  -2   6    1.35   10.31   0
   5  -2   6   16.34    8.00   0
  -6   2  -6   68.17    6.56   0
   6  -2   6   60.89    8.71   0
   6  -2   6   52.98   10.46   0
  -7   2  -6  209.47    9.95   0
   7  -2   6  212.51   10.67   0
   7  -2   6  194.16    9.93   0
   8  -2   6  147.87   10.79   0
   8  -2   6  225.99   10.77   0
   8  -2   6  140.55   10.73   0
   7   1  -6  224.39   10.25   0
   7   1  -6  182.88   10.33   0
   7   1  -6  236.31   12.56   0
   6   1  -6   -0.64    8.45   0
   6   1  -6    1.73    7.84   0
   6   1  -6    0.68    8.22   0
   5   1  -6   33.68    7.68   0
   5   1  -6   40.38    9.72   0
   4   1  -6  330.20    9.61   0
   4   1  -6  345.64    9.73   0
   3   1  -6  299.12    9.27   0
   3   1  -6  308.16    9.77   0
   2   1  -6   25.50    8.01   0
   2   1  -6   26.08    8.90   0
  -1  -1   6  528.01   10.23   0
   1   1  -6  508.99   13.33   0
   1   1  -6  503.67   10.38   0
   0  -1   6 1555.69   14.05   0
   0  -1   6 1572.30   21.27   0
   0   1  -6 1450.58   14.03   0
   0   1  -6 1480.34   21.29   0
  -1   1  -6  423.25   14.26   0
  -1   1  -6  417.30    9.92   0
   1  -1   6  435.23   13.35   0
   1  -1   6  425.23    9.79   0
   2  -1   6 1090.35   16.88   0
  -2   1  -6 1067.01   17.90   0
  -2   1  -6 1034.52   10.83   0
   2  -1   6 1086.67   10.79   0
  -3   1  -6  637.25   11.16   0
   3  -1   6  642.48   14.06   0
   3  -1   6  681.87   10.83   0
  -4   1  -6  554.53   11.12   0
   4  -1   6  553.57   11.49   0
   4  -1   6  559.01    8.73   0
  -5   1  -6   56.28    8.49   0
   5  -1   6   50.55   10.60   0
   5  -1   6   59.34    7.99   0
  -6   1  -6  636.03   10.91   0
   6  -1   6  626.61   13.34   0
   6  -1   6  669.10   11.09   0
  -7   1  -6  418.96   10.70   0
   7  -1   6  410.61   11.05   0
   7  -1   6  391.42   10.40   0
  -8   1  -6   70.65    9.64   0
   8  -1   6   72.69    9.53   0
   8  -1   6   63.98    9.40   0
   7   0  -6    7.08    8.97   0
   7   0  -6    4.48    8.63   0
   6   0  -6    0.99    8.42   0
   6   0  -6    5.92    7.82   0
   5   0  -6  227.55    9.24   0
   5   0  -6  179.94    8.61   0
   4   0  -6  152.60    8.29   0
   4   0  -6  137.94    8.09   0
   3   0  -6   51.71    7.84   0
   3   0  -6   46.40    7.97   0
   2   0  -6 1144.10   14.59   0
   2   0  -6 1142.20   12.84   0
   1   0  -6  642.69   11.70   0
   1   0  -6  662.70   10.87   0
  -1   0   6  661.59   13.06   0
   0   0  -6  162.54   10.48   0
   0   0   6  163.92    8.27   0
   0   0   6  157.98   10.45   0
   0   0  -6  149.01    8.52   0
   1   0   6 1759.76   13.14   0
  -1   0  -6 1712.66   18.33   0
   1   0   6 1742.69   18.90   0
  -1   0  -6 1726.56   13.03   0
   2   0   6  297.37    9.86   0
  -2   0  -6  304.99   10.61   0
  -2   0  -6  301.80    9.47   0
   2   0   6  298.33    9.12   0
  -3   0  -6  263.63    9.89   0
  -3   0  -6  249.63    9.18   0
   3   0   6  251.36    8.66   0
   3   0   6  257.87    9.38   0
  -4   0  -6   13.55    8.21   0
  -4   0  -6    1.96    8.15   0
   4   0   6    7.06    8.26   0
   4   0   6    3.40    7.74   0
  -5   0  -6  745.12   11.67   0
   5   0   6  774.25   11.69   0
   5   0   6  749.05   11.14   0
  -6   0  -6  664.10   11.68   0
   6   0   6  643.68   11.18   0
   6   0   6  605.65   10.98   0
  -7   0  -6  129.95    9.34   0
   7   0   6  105.17    9.03   0
   7   0   6  115.84    8.84   0
  -8   0  -6   64.83    9.52   0
   8   0   6   58.36    9.12   0
   8   0   6   44.37    9.15   0
   7  -1  -6   81.31   10.01   0
   7  -1  -6   62.22    9.37   0
   6  -1  -6  189.72    9.67   0
   6  -1  -6  150.71    8.56   0
   5  -1  -6   95.85    8.76   0
   5  -1  -6   91.45    8.15   0
   4  -1  -6  109.15    8.17   0
   4  -1  -6   99.46    8.00   0
   3  -1  -6 1854.23   15.51   0
   3  -1  -6 1895.39   14.90   0
   2  -1  -6  573.32   10.02   0
  -2   1   6  592.82   10.55   0
   2  -1  -6  559.79   10.47   0
  -1   1   6  165.43    8.30   0
   1  -1  -6  155.91    9.81   0
   1  -1  -6  148.90    8.18   0
   0  -1  -6  176.45    8.78   0
   0   1   6  176.13    8.32   0
   0  -1  -6  172.80    8.62   0
   1   1   6    7.48    5.44   0
   1   1   6    5.22    6.98   0
  -1  -1  -6   11.37    7.53   0
  -1  -1  -6   -2.49    7.92   0
   2   1   6   25.19    7.47   0
   2   1   6   23.70    7.35   0
  -2  -1  -6   18.83    9.60   0
  -2  -1  -6   23.08    7.91   0
   3   1   6 1440.63   14.51   0
  -3  -1  -6 1514.01   13.59   0
  -3  -1  -6 1542.28   16.32   0
   3   1   6 1505.03   12.45   0
  -4  -1  -6  729.82   11.98   0
  -4  -1  -6  718.25   10.83   0
   4   1   6  737.83   11.97   0
   4   1   6  722.41   10.33   0
  -5  -1  -6   11.40    8.52   0
  -5  -1  -6   25.41    8.36   0
   5   1   6    7.50    8.41   0
   5   1   6   12.66    7.65   0
  -6  -1  -6  375.07   10.07   0
  -6  -1  -6  367.49   10.20   0
   6   1   6  342.24   10.56   0
   6   1   6  384.46    9.78   0
  -7  -1  -6  302.09   10.22   0
   7   1   6  318.44    9.87   0
   7   1   6  299.41   10.21   0
  -8  -1  -6   13.73    8.97   0
   8   1   6   18.46    8.46   0
   8   1   6    1.21    8.54   0
  -9  -1  -6   24.08    9.82   0
   9   1   6   13.41    9.29   0
   9   1   6   18.03    9.77   0
   6  -2  -6    8.22    8.36   0
   5  -2  -6  180.32    8.73   0
   4  -2  -6  340.57    9.29   0
   4  -2  -6  390.40    9.75   0
   3  -2  -6  239.84    8.65   0
  -3   2   6  234.52    8.35   0
   3  -2  -6  222.96    8.36   0
   2  -2  -6  380.34    9.26   0
   2  -2  -6  408.16    8.16   0
  -2   2   6  409.87    9.49   0
   1  -2  -6  318.42    8.85   0
   1  -2  -6  310.02    9.32   0
  -1   2   6  328.82    9.12   0
   0  -2  -6  173.62    8.40   0
   0   2   6  171.12    8.12   0
   0  -2  -6  180.84    8.33   0
   1   2   6   58.76    7.67   0
  -1  -2  -6   55.96    7.86   0
  -1  -2  -6   39.50    7.92   0
   2   2   6 2423.78   15.89   0
   2   2   6 2387.46   16.62   0
  -2  -2  -6 2295.88   16.82   0
  -2  -2  -6 2335.75   14.65   0
   3   2   6  454.46    9.64   0
   3   2   6  465.44   10.11   0
  -3  -2  -6  459.01   10.31   0
  -3  -2  -6  453.20    9.91   0
   4   2   6  191.59    8.71   0
  -4  -2  -6  201.02    9.08   0
  -4  -2  -6  184.72    9.04   0
   4   2   6  199.50    9.06   0
  -5  -2  -6  241.43    9.59   0
  -5  -2  -6  234.04    9.15   0
   5   2   6  234.31    9.23   0
   5   2   6  219.33    8.73   0
  -6  -2  -6   15.68    5.25   0
  -6  -2  -6    1.82    8.72   0
   6   2   6   12.11    8.06   0
   6   2   6   11.06    8.17   0
  -7  -2  -6   69.84    8.49   0
  -7  -2  -6   75.74    8.92   0
   7   2   6   79.03    8.73   0
   7   2   6   82.12    8.15   0
  -8  -2  -6  295.95   10.58   0
   8   2   6  312.36   10.48   0
   8   2   6  286.85   10.15   0
  -9  -2  -6   71.95   10.38   0
   9   2   6   87.40    9.34   0
   9   2   6   72.63    9.86   0
   6  -3  -6   75.20    9.13   0
   5  -3  -6  101.63    8.65   0
   4  -3  -6   35.88    7.78   0
  -3   3   6  518.86    9.51   0
   3  -3  -6  530.59    9.71   0
   2  -3  -6  109.27    8.20   0
  -2   3   6  118.94    7.72   0
   2  -3  -6  125.85    7.72   0
   1  -3  -6   84.85    7.86   0
   1  -3  -6   87.67    7.63   0
  -1   3   6   95.85    7.83   0
   0  -3  -6  774.60   10.69   0
   0  -3  -6  800.57   10.93   0
   0   3   6  814.69   10.97   0
  -1  -3  -6 1056.48   12.11   0
   1   3   6 1062.07   12.01   0
  -1  -3  -6 1054.79   11.47   0
   2   3   6   91.27    7.70   0
  -2  -3  -6   77.07    8.10   0
  -2  -3  -6   80.64    7.98   0
   3   3   6  359.29    9.29   0
  -3  -3  -6  344.32    9.28   0
  -3  -3  -6  339.39    8.99   0
   4   3   6  665.07   10.72   0
   4   3   6  701.44   11.05   0
  -4  -3  -6  674.90   10.97   0
  -4  -3  -6  653.65   11.20   0
   5   3   6    5.15    7.48   0
  -5  -3  -6   16.36    8.02   0
  -5  -3  -6    8.52    7.90   0
   5   3   6    4.73    7.72   0
   6   3   6    0.98    7.67   0
  -6  -3  -6    4.59    8.21   0
  -6  -3  -6    3.11    8.06   0
   6   3   6   13.85    7.93   0
   7   3   6  552.94   10.91   0
  -7  -3  -6  598.92   10.99   0
  -7  -3  -6  573.07   11.37   0
   7   3   6  551.46   10.60   0
   8   3   6  202.14   11.87   0
  -8  -3  -6  268.62    9.97   0
  -8  -3  -6  242.71   10.30   0
   8   3   6  242.97    9.94   0
   9   3   6   12.83   11.52   0
  -9  -3  -6   20.48    9.77   0
   9   3   6   12.64    6.62   0
   5  -4  -6  104.57    8.70   0
   4  -4  -6  253.37    7.15   0
   3  -4  -6   -0.17    7.57   0
  -3   4   6    1.67    7.38   0
   2  -4  -6   56.10    7.31   0
  -2   4   6   59.34    5.46   0
   1  -4  -6  932.58   10.98   0
   1  -4  -6  933.82   11.04   0
  -1   4   6  957.87    9.60   0
   0  -4  -6  443.17    7.93   0
   0  -4  -6  470.42    9.59   0
   0   4   6  456.22    9.27   0
  -1  -4  -6    5.29    7.54   0
  -1  -4  -6    9.78    7.70   0
   1   4   6   12.45    5.06   0
   2   4   6  202.68    6.65   0
  -2  -4  -6  211.55    8.31   0
  -2  -4  -6  214.17    8.28   0
   3   4   6  168.49    8.05   0
  -3  -4  -6  178.26    8.81   0
  -3  -4  -6  160.00    8.35   0
   4   4   6   -2.01    7.96   0
  -4  -4  -6    5.20    7.79   0
  -4  -4  -6    7.51    7.88   0
   5   4   6  796.39   10.67   0
  -5  -4  -6  791.79   10.73   0
  -5  -4  -6  782.36   11.65   0
   6   4   6  501.97   10.40   0
  -6  -4  -6  491.29   10.15   0
  -6  -4  -6  469.84   10.79   0
   6   4   6  478.73    9.86   0
   7   4   6    1.19    8.17   0
  -7  -4  -6   -1.64    8.11   0
  -7  -4  -6   -0.80   10.45   0
   7   4   6    7.34    8.07   0
   8   4   6   90.57   11.34   0
  -8  -4  -6  103.08    8.67   0
  -8  -4  -6   93.35    9.89   0
   8   4   6   92.38    8.77   0
   9   4   6  144.92   10.80   0
  -9  -4  -6  156.17   11.24   0
   9   4   6   88.68    9.93   0
   5  -5  -6   13.51    8.52   0
  -4   5   6   16.19    8.06   0
   4  -5  -6   12.89    5.94   0
  -3   5   6  234.07    8.77   0
   3  -5  -6  219.91    8.95   0
  -2   5   6 1479.92   12.82   0
   2  -5  -6 1473.33   11.80   0
   1  -5  -6   89.16    7.59   0
  -1   5   6   86.85    7.52   0
   0  -5  -6  225.86    8.29   0
   0  -5  -6  236.99    8.15   0
   0   5   6  238.71    8.00   0
  -1  -5  -6   90.58    7.78   0
  -1  -5  -6   98.34    7.67   0
   1   5   6   80.44    7.41   0
  -2  -5  -6  173.66    8.30   0
   2   5   6  155.95    7.91   0
  -2  -5  -6  178.71    8.07   0
   3   5   6  406.16    8.72   0
  -3  -5  -6  417.67    9.06   0
  -3  -5  -6  402.77    9.27   0
   4   5   6  697.51    9.99   0
  -4  -5  -6  657.91   10.02   0
  -4  -5  -6  663.35   10.51   0
   5   5   6   84.72    5.91   0
  -5  -5  -6   78.50    8.40   0
  -5  -5  -6   78.70    8.25   0
   6   5   6   62.33    8.04   0
  -6  -5  -6   52.39    6.26   0
  -6  -5  -6   51.69   10.94   0
  -7  -5  -6  307.53    9.62   0
  -7  -5  -6  267.77   12.44   0
   7   5   6  270.75    9.46   0
  -8  -5  -6  174.84    9.45   0
  -8  -5  -6  149.46   11.01   0
   8   5   6  173.12    9.25   0
  -4   6   6  106.86    9.39   0
   4  -6  -6  102.08    7.18   0
   3  -6  -6  259.24    7.72   0
  -3   6   6  299.97    9.21   0
   2  -6  -6   20.24    7.87   0
  -2   6   6   37.93    7.72   0
   1  -6  -6   71.14    7.79   0
  -1   6   6   82.34    7.55   0
   0  -6  -6   15.27    7.29   0
   0   6   6    3.04    7.36   0
  -1  -6  -6   31.15    7.67   0
   1   6   6   26.70    7.45   0
  -1  -6  -6   21.92    5.31   0
  -2  -6  -6  733.71   10.80   0
   2   6   6  741.38   10.29   0
  -2  -6  -6  747.31   10.45   0
   3   6   6 1220.59   11.59   0
  -3  -6  -6 1131.61   10.17   0
  -3  -6  -6 1148.59   11.02   0
   4   6   6    2.08    7.40   0
  -4  -6  -6    8.40    7.55   0
  -4  -6  -6    2.04    7.78   0
   5   6   6    3.57    7.52   0
  -5  -6  -6    6.49    7.94   0
  -5  -6  -6    7.76    7.53   0
   6   6   6  920.44   11.64   0
  -6  -6  -6  967.28   11.93   0
  -6  -6  -6  898.66   15.07   0
   7   6   6  172.84    7.11   0
  -7  -6  -6  175.33    9.50   0
  -7  -6  -6  183.81   10.21   0
   8   6   6   40.99    9.08   0
  -8  -6  -6   46.81    9.32   0
  -8  -6  -6   46.51   12.25   0
   3  -7  -6   -3.54    8.80   0
  -3   7   6   -4.32    5.98   0
   2  -7  -6  108.58    8.81   0
  -2   7   6  114.84    8.83   0
   1  -7  -6   80.78    6.20   0
  -1   7   6   79.94    6.13   0
   0  -7  -6    9.85    7.65   0
   0   7   6   -5.21    7.48   0
  -1  -7  -6   82.87    8.02   0
  -1  -7  -6   85.79    8.05   0
   1   7   6   73.22    7.77   0
  -2  -7  -6  275.56    9.03   0
  -2  -7  -6  256.97    8.84   0
   2   7   6  270.80    8.58   0
  -3  -7  -6   58.59    8.28   0
   3   7   6   43.90    7.84   0
  -3  -7  -6   51.86    8.06   0
   4   7   6  469.52    9.55   0
  -4  -7  -6  459.93    7.99   0
  -4  -7  -6  444.48   12.21   0
   5   7   6  377.02    9.44   0
  -5  -7  -6  384.38    9.69   0
  -5  -7  -6  365.68   10.24   0
   6   7   6   -3.04    7.94   0
  -6  -7  -6   10.58    8.48   0
  -6  -7  -6    6.22    8.52   0
   7   7   6    7.90    8.54   0
  -7  -7  -6   12.61    9.29   0
  -7  -7  -6    9.90    9.13   0
  -1   8   6    6.35    5.72   0
   1  -8  -6   12.87    6.11   0
   0  -8  -6  323.41   10.25   0
   0   8   6  339.27   10.02   0
  -1  -8  -6    4.81    8.46   0
   1   8   6    5.41    8.07   0
  -1  -8  -6   13.63    8.30   0
   2   8   6   13.62    7.65   0
  -2  -8  -6   17.62    8.45   0
  -2  -8  -6   15.40    8.38   0
  -3  -8  -6  338.67   10.27   0
  -3  -8  -6  314.37    7.85   0
   3   8   6  342.91    7.81   0
   4   8   6  384.25   10.04   0
  -4  -8  -6  416.34   10.36   0
  -4  -8  -6  483.98   10.81   0
   5   8   6   40.90    8.54   0
  -5  -8  -6   42.32    8.87   0
  -5  -8  -6   61.92    9.39   0
   6   8   6    7.72    8.15   0
  -6  -8  -6    8.83    8.89   0
  -6  -8  -6   12.69    9.22   0
  -3  -9  -6   92.64    9.94   0
  -3  -9  -6   74.40    9.37   0
  -4  -7   7   82.09   12.08   0
  -3  -7   7   12.43    8.74   0
   2   7  -7    5.59    9.47   0
  -2  -7   7   11.83   10.64   0
   1   7  -7  150.41   10.17   0
  -1  -7   7  174.14    9.91   0
   0  -7   7  195.29   10.22   0
   1  -7   7   40.84    9.34   0
   2  -7   7   62.21   10.01   0
   5   6  -7   39.44   12.96   0
   5   6  -7   43.77   13.37   0
   5   6  -7   41.30   14.39   0
   4   6  -7   24.08   11.77   0
  -3  -6   7   31.02    8.25   0
   3   6  -7   28.03    9.23   0
   2   6  -7  318.63   11.59   0
  -2  -6   7  322.94   10.55   0
   1   6  -7   44.31    9.45   0
  -1  -6   7   52.52    8.45   0
   0   6  -7  239.67   10.46   0
   0  -6   7  257.71    9.77   0
  -1   6  -7  351.83   10.82   0
   1  -6   7  388.42   10.34   0
  -2   6  -7    0.67    9.10   0
   2  -6   7    4.70    8.96   0
  -3   6  -7   10.14    9.01   0
   3  -6   7    7.53    8.97   0
   4  -6   7  117.56   15.70   0
   4  -6   7  104.69   13.75   0
   4  -6   7  116.15   10.20   0
   6   5  -7    2.40   11.00   0
   6   5  -7   -0.05   14.18   0
   6   5  -7   -2.07   11.51   0
   5   5  -7    3.07   11.58   0
   5   5  -7    2.30   10.52   0
   5   5  -7    6.02   10.30   0
   4   5  -7  233.72   11.31   0
   4   5  -7  243.01   16.05   0
   4   5  -7  246.14   15.94   0
  -3  -5   7   80.40    8.27   0
   3   5  -7   70.79    9.28   0
   2   5  -7   29.31    9.34   0
  -2  -5   7   24.72    8.07   0
   1   5  -7  676.24   12.04   0
  -1  -5   7  717.57   11.19   0
   0   5  -7  399.26   10.49   0
   0  -5   7  418.69    9.86   0
  -1   5  -7  -11.50    8.56   0
   1  -5   7   13.10    8.11   0
  -2   5  -7   12.70    8.44   0
   2  -5   7   12.14    8.38   0
   3  -5   7   95.55   16.05   0
  -3   5  -7  102.70    8.76   0
   3  -5   7   92.38    9.16   0
   3  -5   7   94.95   16.66   0
  -4   5  -7   18.02    9.04   0
   4  -5   7   21.32   12.79   0
   4  -5   7   18.91    9.04   0
   4  -5   7   12.19   10.03   0
   5  -5   7   68.49   11.07   0
   5  -5   7   67.09   12.70   0
   5  -5   7   53.97    9.94   0
   6   4  -7    4.96   10.75   0
   6   4  -7   13.93    9.44   0
   6   4  -7   13.47   13.80   0
   5   4  -7  145.17   11.80   0
   5   4  -7  161.49   12.55   0
   5   4  -7  151.79    9.72   0
   4   4  -7    3.50   11.51   0
   4   4  -7   12.11   10.31   0
   4   4  -7    4.37   11.16   0
  -3  -4   7   96.57   10.02   0
   3   4  -7   99.82   11.32   0
   3   4  -7   90.35   14.30   0
   3   4  -7   97.03   14.82   0
  -2  -4   7  961.54   12.17   0
   2   4  -7  950.30   13.01   0
   1   4  -7  247.34    9.59   0
  -1  -4   7  259.54    8.82   0
   0   4  -7   48.55    9.25   0
   0  -4   7   61.17    8.02   0
  -1   4  -7  199.28    7.44   0
   1  -4   7  223.85    9.00   0
  -2   4  -7  320.02    7.50   0
   2  -4   7  372.84    9.25   0
   3  -4   7   14.71   11.76   0
  -3   4  -7   14.18    8.74   0
   3  -4   7   15.74    5.88   0
   3  -4   7   14.35   12.56   0
  -4   4  -7  165.06    9.20   0
   4  -4   7  135.65   11.97   0
   4  -4   7  140.36   11.26   0
   4  -4   7  143.56    6.71   0
  -5   4  -7  130.76    7.32   0
   5  -4   7  141.44   10.08   0
   5  -4   7  126.37    9.64   0
   5  -4   7  125.58   11.10   0
   6  -4   7   37.59   11.30   0
  -6   4  -7   37.11    9.48   0
   6  -4   7   52.95   10.05   0
   6  -4   7   -0.24    8.86   0
   7   3  -7   46.05   11.81   0
   6   3  -7  102.03   12.10   0
   6   3  -7  125.14   12.16   0
   6   3  -7  113.32    9.30   0
   5   3  -7   -2.89    8.99   0
   5   3  -7    8.68    9.88   0
   5   3  -7   11.44   10.26   0
   4   3  -7  124.93    9.88   0
   4   3  -7  109.07   10.71   0
   4   3  -7  118.56   10.94   0
   3   3  -7  438.49   13.60   0
   3   3  -7  423.30   14.41   0
   3   3  -7  442.70   12.39   0
  -2  -3   7   -3.75    7.29   0
   2   3  -7    2.72   16.55   0
   2   3  -7    2.45    8.07   0
   2   3  -7    4.20   18.23   0
   1   3  -7  204.66    9.27   0
  -1  -3   7  221.64    8.45   0
   0   3  -7 1043.30   12.79   0
   0  -3   7 1026.50   12.09   0
  -1   3  -7   40.41    8.88   0
   1  -3   7   34.34    7.59   0
  -2   3  -7   56.47    6.35   0
   2  -3   7   54.83    7.99   0
   3  -3   7  475.68   15.45   0
  -3   3  -7  441.01    8.29   0
   3  -3   7  481.59   10.05   0
   3  -3   7  470.52   15.38   0
   4  -3   7  143.69   10.61   0
  -4   3  -7  160.37    7.11   0
   4  -3   7  148.66   11.17   0
   4  -3   7  144.36    8.69   0
   5  -3   7    9.09    9.28   0
  -5   3  -7    5.62    8.73   0
   5  -3   7    6.41    7.95   0
   5  -3   7    4.05    8.32   0
   6  -3   7   74.50    9.40   0
  -6   3  -7   73.67    9.30   0
   6  -3   7   78.37    9.80   0
   6  -3   7   89.28    9.17   0
   7  -3   7   31.17    9.58   0
  -7   3  -7   25.03    9.60   0
   7  -3   7   22.94   10.08   0
   7  -3   7    3.96    8.83   0
   7   2  -7   29.04   10.30   0
   7   2  -7   44.99    9.53   0
   7   2  -7   51.40   12.11   0
   6   2  -7   -0.47   11.09   0
   6   2  -7    1.41    8.36   0
   6   2  -7    5.51    8.62   0
   5   2  -7  241.98   10.55   0
   5   2  -7  212.93    9.62   0
   5   2  -7  228.70   11.44   0
   4   2  -7  117.50   11.05   0
   4   2  -7  112.80   10.06   0
   4   2  -7  130.38    8.80   0
   3   2  -7   14.11    7.35   0
   3   2  -7   15.33    9.61   0
   3   2  -7   16.62    8.24   0
  -2  -2   7  271.73    8.63   0
   2   2  -7  261.00   12.86   0
   2   2  -7  264.29   11.73   0
   2   2  -7  263.71    9.13   0
  -1  -2   7  875.57   11.37   0
   1   2  -7  807.83   24.26   0
   1   2  -7  792.30   11.81   0
   1   2  -7  842.66   23.21   0
   0   2  -7  409.00   10.09   0
   0  -2   7  430.12    9.20   0
  -1   2  -7  256.38    9.88   0
   1  -2   7  258.56    9.07   0
   2  -2   7  342.11   15.17   0
  -2   2  -7  284.35    9.89   0
   2  -2   7  339.09    9.52   0
  -3   2  -7   12.06    8.40   0
   3  -2   7    0.03    7.82   0
   3  -2   7   11.36    9.27   0
  -4   2  -7   43.49    8.83   0
   4  -2   7   34.29    8.03   0
   4  -2   7   35.84    8.12   0
  -5   2  -7  247.95    7.33   0
   5  -2   7  248.46    9.98   0
   5  -2   7  241.38    9.24   0
  -6   2  -7   -0.07    8.98   0
   6  -2   7    4.40    8.69   0
   6  -2   7   11.18    8.49   0
  -7   2  -7   45.88    9.32   0
   7  -2   7   39.93    9.40   0
   7  -2   7   24.88    6.52   0
   7   1  -7   19.20   10.20   0
   7   1  -7   15.59    9.90   0
   7   1  -7   21.88   11.56   0
   6   1  -7   73.83    9.38   0
   6   1  -7   79.59    8.92   0
   6   1  -7   76.70   11.05   0
   5   1  -7    2.75    7.71   0
   5   1  -7    1.23    7.58   0
   4   1  -7   66.08    7.81   0
   4   1  -7   70.76    8.18   0
   3   1  -7  529.33   10.50   0
   3   1  -7  542.75   10.95   0
   2   1  -7   83.61    9.88   0
   2   1  -7   85.13    8.46   0
  -1  -1   7    8.26    5.08   0
   1   1  -7    9.73    9.36   0
   1   1  -7    6.01    7.66   0
   0  -1   7 2674.55   16.27   0
   0  -1   7 2713.35   26.94   0
   0   1  -7 2612.08   16.45   0
   0   1  -7 2612.22   26.28   0
   1  -1   7 1584.59   21.48   0
  -1   1  -7 1550.71   21.86   0
  -1   1  -7 1499.33   13.83   0
   1  -1   7 1600.07   13.72   0
  -2   1  -7  406.55   13.84   0
   2  -1   7  421.34   12.74   0
  -2   1  -7  410.13    8.20   0
   2  -1   7  439.38    9.62   0
   3  -1   7   55.51   10.13   0
  -3   1  -7   51.22    8.51   0
   3  -1   7   55.79    8.02   0
  -4   1  -7  296.06    9.55   0
   4  -1   7  301.00   11.50   0
   4  -1   7  272.75    9.05   0
  -5   1  -7  285.75    9.72   0
   5  -1   7  297.00    9.90   0
   5  -1   7  274.47    9.14   0
  -6   1  -7  222.49    9.87   0
   6  -1   7  224.05   11.84   0
   6  -1   7  221.31    9.17   0
  -7   1  -7  175.77   10.18   0
   7  -1   7  171.50   10.08   0
   7  -1   7  144.89    7.66   0
  -8   1  -7   35.59    9.45   0
   8  -1   7   38.21    9.96   0
   8  -1   7   30.73    9.30   0
   6   0  -7    6.05    8.78   0
   6   0  -7    7.58    8.46   0
   5   0  -7   13.74    7.34   0
   5   0  -7   12.05    8.25   0
   4   0  -7  520.86   10.35   0
   4   0  -7  579.06   10.60   0
   3   0  -7  117.88    8.17   0
   3   0  -7  120.42    8.61   0
   2   0  -7  190.82    8.34   0
   2   0  -7  208.15    8.68   0
  -1   0   7 1039.34   14.86   0
   1   0  -7 1011.56   13.84   0
   1   0  -7 1011.36   11.72   0
   0   0   7  226.15    8.39   0
   0   0   7  231.49    9.21   0
   0   0  -7  230.28    8.90   0
   0   0  -7  232.95   11.41   0
   1   0   7  150.89   10.27   0
   1   0   7  160.05    7.97   0
  -1   0  -7  151.80   11.14   0
  -1   0  -7  146.51    8.32   0
   2   0   7  111.47   10.01   0
  -2   0  -7  121.31   11.22   0
  -2   0  -7  106.16    8.49   0
   2   0   7  113.71    6.19   0
   3   0   7    4.13    7.31   0
  -3   0  -7   14.66   10.55   0
  -3   0  -7    8.49    8.57   0
   3   0   7   17.84    7.89   0
  -4   0  -7   41.53   10.40   0
  -4   0  -7   49.84    8.26   0
   4   0   7   46.98    7.97   0
   4   0   7   42.01    8.14   0
  -5   0  -7  957.86   11.67   0
   5   0   7  988.83   13.71   0
   5   0   7  976.76   11.46   0
  -6   0  -7  550.97   10.68   0
   6   0   7  538.45   10.91   0
   6   0   7  514.84   10.30   0
  -7   0  -7    0.87    8.67   0
   7   0   7   -1.12    8.62   0
   7   0   7    6.00    8.28   0
  -8   0  -7   45.28    9.64   0
   8   0   7   55.78    9.91   0
   8   0   7   29.50    9.33   0
   6  -1  -7  150.96    9.72   0
   6  -1  -7  133.23    9.12   0
   5  -1  -7  281.14    9.71   0
   5  -1  -7  254.96    9.34   0
   4  -1  -7   28.84    7.99   0
   4  -1  -7    8.33    7.61   0
   3  -1  -7  360.25    9.17   0
   3  -1  -7  341.08    9.48   0
  -2   1   7  505.21   10.02   0
   2  -1  -7  482.63    9.96   0
   2  -1  -7  496.54    9.70   0
   1  -1  -7   30.64    7.56   0
  -1   1   7   25.07    8.91   0
   1  -1  -7   27.66    7.63   0
   0  -1  -7   77.71    8.20   0
   0   1   7   79.39    7.68   0
   0  -1  -7   72.12    7.99   0
   1   1   7  797.27    9.42   0
  -1  -1  -7  801.14   13.26   0
  -1  -1  -7  804.21   11.39   0
   1   1   7  803.70   11.86   0
   2   1   7   34.24    7.71   0
   2   1   7   42.37    9.09   0
  -2  -1  -7   36.06    8.39   0
  -2  -1  -7   37.36    5.67   0
   3   1   7    7.51    7.72   0
   3   1   7   11.61    9.35   0
  -3  -1  -7   -2.21    7.99   0
  -3  -1  -7    1.00    8.15   0
  -4  -1  -7  796.48   12.04   0
  -4  -1  -7  796.49   11.17   0
   4   1   7  789.02    9.48   0
   4   1   7  813.84   11.66   0
  -5  -1  -7  351.32   10.09   0
  -5  -1  -7  320.46    9.82   0
   5   1   7  302.46    9.65   0
   5   1   7  313.83    8.92   0
  -6  -1  -7  129.99    8.79   0
  -6  -1  -7  127.31    8.69   0
   6   1   7  131.53    8.88   0
   6   1   7  112.97    6.34   0
   7   1   7  208.90    9.65   0
   7   1   7  194.22    9.44   0
  -7  -1  -7  200.94    9.71   0
  -8  -1  -7   27.65    9.56   0
   8   1   7   44.30    9.04   0
   8   1   7   35.47    9.23   0
   6  -2  -7   44.60    8.74   0
   6  -2  -7   60.38    9.65   0
   5  -2  -7  119.74    9.29   0
   5  -2  -7   91.83    8.52   0
   4  -2  -7  214.34    8.69   0
   4  -2  -7  206.10    8.60   0
  -3   2   7   44.03    7.37   0
   3  -2  -7   47.50    7.70   0
   3  -2  -7   39.16    7.82   0
   2  -2  -7    1.63    7.41   0
  -2   2   7    5.54    7.11   0
   2  -2  -7    0.91    7.41   0
   1  -2  -7  872.33   11.10   0
  -1   2   7  895.54   11.45   0
   1  -2  -7  887.05   11.84   0
   0  -2  -7  377.18    9.84   0
   0   2   7  367.66    9.57   0
   0  -2  -7  365.30    7.51   0
  -1  -2  -7  222.72    8.78   0
   1   2   7  225.11    8.94   0
  -1  -2  -7  226.66    9.05   0
   2   2   7  455.49    9.39   0
   2   2   7  492.42   10.15   0
  -2  -2  -7  472.28   10.80   0
  -2  -2  -7  461.88    9.49   0
   3   2   7 1258.65   12.35   0
   3   2   7 1228.67   13.02   0
  -3  -2  -7 1198.37   13.61   0
  -3  -2  -7 1237.10   12.41   0
   4   2   7   73.56    8.14   0
   4   2   7   80.64    7.90   0
  -4  -2  -7   79.87    8.29   0
  -4  -2  -7   77.69    8.60   0
   5   2   7   70.22    8.17   0
  -5  -2  -7   72.91    8.37   0
  -5  -2  -7   65.62    6.47   0
   5   2   7   71.23    8.01   0
  -6  -2  -7  365.05    8.12   0
  -6  -2  -7  365.75    9.88   0
   6   2   7  360.79    9.88   0
   6   2   7  346.63    9.90   0
  -7  -2  -7  123.99    9.25   0
  -7  -2  -7  124.41    9.52   0
   7   2   7  114.70    9.23   0
   7   2   7  130.01    9.23   0
  -8  -2  -7   16.89    9.32   0
   8   2   7   -2.36    8.74   0
   8   2   7    9.19    9.11   0
   5  -3  -7  315.64   10.42   0
   5  -3  -7  304.18    9.82   0
   4  -3  -7   72.21    8.40   0
   4  -3  -7   74.97    8.12   0
   3  -3  -7    7.85    7.86   0
  -3   3   7   11.89    7.59   0
   3  -3  -7   11.65    7.61   0
   2  -3  -7  286.21    8.79   0
   2  -3  -7  281.93    7.12   0
  -2   3   7  301.68    9.50   0
   1  -3  -7   26.63    7.29   0
   1  -3  -7   28.27    7.31   0
  -1   3   7   35.20    7.36   0
   0  -3  -7   55.52    5.66   0
   0  -3  -7   43.71    7.58   0
   0   3   7   61.77    7.57   0
   1   3   7  702.44   10.65   0
  -1  -3  -7  588.86   10.27   0
  -1  -3  -7  681.87   10.73   0
   2   3   7  434.60    8.06   0
  -2  -3  -7  424.66   10.18   0
  -2  -3  -7  424.64    9.68   0
   3   3   7   16.70    7.55   0
  -3  -3  -7   14.48    7.74   0
  -3  -3  -7   21.00    7.43   0
   4   3   7  199.03    8.31   0
   4   3   7  195.99    8.21   0
  -4  -3  -7  191.81    6.87   0
  -4  -3  -7  180.72    8.68   0
   5   3   7  640.98   10.49   0
   5   3   7  615.52   10.71   0
  -5  -3  -7  624.51   10.48   0
  -5  -3  -7  605.90   10.53   0
   6   3   7   82.38    8.32   0
  -6  -3  -7   97.65    8.57   0
  -6  -3  -7   76.11    8.69   0
   6   3   7   76.51    6.07   0
   7   3   7  123.54    9.09   0
  -7  -3  -7  121.85    9.25   0
  -7  -3  -7  120.62    9.37   0
   7   3   7  130.13    6.94   0
   8   3   7   54.63    9.06   0
  -8  -3  -7   47.86    9.14   0
  -8  -3  -7   49.18    9.58   0
   8   3   7   52.22    9.25   0
   5  -4  -7   -0.76    8.72   0
   4  -4  -7  287.82    9.86   0
  -3   4   7  337.10    9.44   0
   3  -4  -7  338.74    7.40   0
   3  -4  -7  339.91    9.16   0
   2  -4  -7   18.77    7.80   0
   2  -4  -7   47.53    7.67   0
  -2   4   7   34.99    7.33   0
   1  -4  -7   20.57    7.55   0
   1  -4  -7    2.52    7.30   0
  -1   4   7    9.39    6.82   0
   0  -4  -7  718.21   10.23   0
   0  -4  -7  732.87   10.44   0
   0   4   7  727.77   10.40   0
  -1  -4  -7  259.22    8.52   0
   1   4   7  262.51    8.62   0
  -1  -4  -7  281.53    8.80   0
   2   4   7   17.78    7.20   0
  -2  -4  -7   13.91    7.67   0
  -2  -4  -7   11.24    5.35   0
   3   4   7  647.72    8.56   0
  -3  -4  -7  620.98   10.52   0
  -3  -4  -7  620.04   10.36   0
   4   4   7  205.24    8.49   0
  -4  -4  -7  232.23    8.96   0
  -4  -4  -7  208.17    8.83   0
   5   4   7  112.53    7.79   0
  -5  -4  -7  111.51    8.21   0
  -5  -4  -7  105.23    8.53   0
   6   4   7  349.67    7.75   0
  -6  -4  -7  352.31    9.86   0
  -6  -4  -7  362.77    9.86   0
   7   4   7   19.30    8.44   0
  -7  -4  -7   22.08    8.65   0
  -7  -4  -7   19.06    8.76   0
   7   4   7   15.82    8.21   0
   8   4   7   -3.97   10.49   0
  -8  -4  -7   -1.15    8.91   0
  -8  -4  -7    4.72    9.51   0
   8   4   7    6.80    8.77   0
   4  -5  -7  160.03    9.64   0
   3  -5  -7   28.28    8.15   0
  -3   5   7   20.37    7.93   0
   2  -5  -7    5.93    7.93   0
   2  -5  -7   11.19    5.24   0
  -2   5   7    1.21    5.24   0
   1  -5  -7   -1.93    7.75   0
   1  -5  -7    9.98    7.37   0
  -1   5   7   -2.42    5.28   0
   0  -5  -7   -1.15    5.33   0
   0  -5  -7   14.28    6.98   0
   0   5   7   -2.20    7.19   0
  -1  -5  -7  981.03   11.22   0
  -1  -5  -7  992.84   11.28   0
   1   5   7  992.19   10.95   0
   2   5   7  963.56   10.62   0
  -2  -5  -7  962.34   11.09   0
  -2  -5  -7  962.07   11.29   0
   3   5   7    5.79    6.79   0
  -3  -5  -7    8.38    7.06   0
  -3  -5  -7    0.16    7.94   0
   4   5   7   21.50    7.33   0
  -4  -5  -7   28.33    7.61   0
  -4  -5  -7   28.84    7.78   0
   5   5   7  382.86    9.14   0
  -5  -5  -7  387.12    9.65   0
  -5  -5  -7  399.37    9.76   0
   6   5   7  108.02    6.39   0
  -6  -5  -7  120.08    8.80   0
  -6  -5  -7  120.05    9.06   0
   7   5   7    4.72    8.22   0
  -7  -5  -7   11.31    8.50   0
  -7  -5  -7    5.07    8.88   0
  -8  -5  -7  121.55    9.75   0
  -8  -5  -7  124.05   10.38   0
   8   5   7  112.70    9.50   0
   3  -6  -7   72.82    8.61   0
  -3   6   7   85.83    8.84   0
   2  -6  -7   10.34    7.83   0
  -2   6   7   -0.51    7.71   0
   1  -6  -7    9.39    7.91   0
   1  -6  -7    9.52    7.85   0
  -1   6   7    1.42    5.58   0
   0  -6  -7  384.29    9.61   0
   0  -6  -7  364.55    9.46   0
   0   6   7  402.51    9.13   0
  -1  -6  -7  465.92    9.60   0
  -1  -6  -7  432.18    7.95   0
   1   6   7  486.28    9.49   0
  -2  -6  -7   25.00    7.58   0
  -2  -6  -7   11.14    5.55   0
   2   6   7   17.94    5.26   0
   3   6   7  150.85    8.16   0
  -3  -6  -7  172.60    8.50   0
  -3  -6  -7  172.82    8.59   0
   4   6   7  521.28    9.91   0
  -4  -6  -7  483.38    9.93   0
  -4  -6  -7  502.97   10.50   0
  -5  -6  -7    3.06    8.03   0
   5   6   7   11.72    7.74   0
  -5  -6  -7    2.55    8.04   0
   6   6   7    2.36    8.21   0
  -6  -6  -7   13.84    8.31   0
  -6  -6  -7    7.84    8.71   0
   7   6   7  156.71    9.33   0
  -7  -6  -7  182.12    9.42   0
  -7  -6  -7  171.40   10.13   0
   2  -7  -7    6.62    8.56   0
  -2   7   7    7.45    8.35   0
  -1   7   7  166.68    9.24   0
   1  -7  -7  169.60    9.53   0
   1  -7  -7  135.01    7.13   0
   0  -7  -7   51.70    6.07   0
   0  -7  -7   56.17    8.57   0
   0   7   7   62.31    8.17   0
  -1  -7  -7   15.58    8.31   0
   1   7   7   25.64    8.08   0
  -1  -7  -7   22.02    8.08   0
   2   7   7  414.79    9.60   0
  -2  -7  -7  387.34    8.11   0
  -2  -7  -7  413.07   10.07   0
  -3  -7  -7   89.30    8.36   0
   3   7   7   97.65    7.98   0
  -3  -7  -7   82.00    9.02   0
   4   7   7   -1.09    7.92   0
  -4  -7  -7    4.73    8.35   0
  -4  -7  -7   10.96    7.88   0
   5   7   7  158.74    8.95   0
  -5  -7  -7  149.37    8.90   0
  -5  -7  -7  164.82    9.32   0
   6   7   7   50.49    8.69   0
  -6  -7  -7   42.29    9.10   0
  -6  -7  -7   47.46   11.51   0
   0  -8  -7   43.85    8.74   0
   0  -8  -7   44.07    9.38   0
   0   8   7    4.69    8.07   0
  -1  -8  -7  139.29    9.54   0
   1   8   7   91.27    6.60   0
  -1  -8  -7  127.87    9.48   0
  -2  -8  -7    9.91    8.77   0
   2   8   7    5.08    8.66   0
  -2  -8  -7    3.97    8.84   0
  -3  -8  -7   34.95    8.99   0
   3   8   7   32.41    8.68   0
  -3  -8  -7   41.41    9.01   0
  -4  -8  -7  294.00   10.37   0
   4   8   7  267.81    9.88   0
  -4  -8  -7  254.33   10.84   0
   5   8   7    1.30    5.70   0
  -5  -8  -7   92.38    9.45   0
  -5  -8  -7   79.87    9.54   0
   2   7  -8    8.40    9.72   0
  -2  -7   8   -0.79   10.99   0
   1   7  -8   32.49   10.22   0
  -1  -7   8   54.88    9.57   0
   0   7  -8  110.54   10.39   0
   0  -7   8  119.29    9.84   0
  -1   7  -8   15.84    9.88   0
   1  -7   8   14.76    6.95   0
   4   6  -8   61.62   12.93   0
  -3  -6   8    9.38    8.67   0
   3   6  -8    8.72    9.67   0
   2   6  -8   95.13   12.45   0
  -2  -6   8   99.95   11.12   0
   1   6  -8  212.85   12.65   0
  -1  -6   8  198.91   10.02   0
   0   6  -8   63.86   10.02   0
   0  -6   8   72.12    9.33   0
  -1   6  -8  130.59   10.08   0
   1  -6   8  153.88    9.50   0
  -2   6  -8   83.97    9.83   0
   2  -6   8   86.39    9.52   0
  -3   6  -8    7.91    9.80   0
   3  -6   8    0.55    9.74   0
   5   5  -8   16.68   12.91   0
   5   5  -8   26.92   12.48   0
   5   5  -8   16.75   13.05   0
   4   5  -8   -2.84    9.76   0
  -3  -5   8  468.92   11.56   0
   3   5  -8  418.49   12.43   0
  -2  -5   8  200.51   10.86   0
   2   5  -8  193.75   10.24   0
   1   5  -8   55.25    9.58   0
  -1  -5   8   65.78    8.73   0
   0   5  -8  187.98   10.23   0
   0  -5   8  213.95    9.24   0
  -1   5  -8   40.66    8.93   0
   1  -5   8   36.93    8.48   0
  -2   5  -8   12.23    9.24   0
   2  -5   8   12.49    8.68   0
  -3   5  -8   97.74    9.86   0
   3  -5   8  125.84    9.44   0
  -4   5  -8  163.39   10.42   0
   4  -5   8  132.28   17.76   0
   4  -5   8  138.01   10.23   0
   4  -5   8  135.92   19.20   0
   5   4  -8    4.32   10.61   0
   5   4  -8    3.15   10.79   0
   5   4  -8    1.13   11.54   0
   4   4  -8  210.67   10.58   0
   4   4  -8  202.64   14.70   0
   4   4  -8  184.74   14.35   0
   3   4  -8  240.60   10.70   0
  -2  -4   8  252.28    9.14   0
   2   4  -8  265.80   10.46   0
   1   4  -8  264.75   10.29   0
  -1  -4   8  260.44    9.42   0
   0   4  -8   27.59    8.53   0
   0  -4   8   10.45    7.93   0
  -1   4  -8   15.51    8.46   0
   1  -4   8    8.56    7.73   0
  -2   4  -8  434.40    8.53   0
   2  -4   8  497.40   10.49   0
  -3   4  -8  118.47    7.13   0
   3  -4   8  109.91    6.71   0
   4  -4   8   20.50   12.77   0
  -4   4  -8   21.29    9.02   0
   4  -4   8   26.28    8.68   0
   4  -4   8   22.45   13.43   0
  -5   4  -8   46.21    9.24   0
   5  -4   8   32.56   12.08   0
   5  -4   8   33.13   12.88   0
   5  -4   8   26.37    9.23   0
   6   3  -8   64.11    9.50   0
   6   3  -8   48.64   10.58   0
   6   3  -8   58.85   12.60   0
   5   3  -8   66.16   10.71   0
   5   3  -8   78.24   11.75   0
   5   3  -8   73.28   11.44   0
   4   3  -8    2.59   11.07   0
   4   3  -8    4.00    9.24   0
   4   3  -8   -0.23   10.12   0
   3   3  -8  489.83   17.12   0
   3   3  -8  479.61   16.28   0
   3   3  -8  464.50   12.89   0
  -2  -3   8  535.06   10.49   0
   2   3  -8  509.71   10.96   0
  -1  -3   8    7.60    7.31   0
   1   3  -8    0.04    8.43   0
   0   3  -8   72.31    9.72   0
   0  -3   8   75.12    8.03   0
  -1   3  -8  271.35    9.76   0
   1  -3   8  264.99    9.06   0
  -2   3  -8   43.95    8.50   0
   2  -3   8   35.13    7.87   0
   3  -3   8   62.98   15.42   0
  -3   3  -8   50.02    6.57   0
   3  -3   8   61.20    8.36   0
   3  -3   8   61.18   15.04   0
  -4   3  -8  293.66   10.12   0
   4  -3   8  317.49   14.53   0
   4  -3   8  310.31    9.92   0
   4  -3   8  309.40   13.30   0
   5  -3   8   30.78   10.41   0
  -5   3  -8   33.22    8.97   0
   5  -3   8   27.41   10.74   0
   5  -3   8   24.25    6.31   0
   6  -3   8   -3.37    8.94   0
  -6   3  -8   10.06    9.40   0
   6  -3   8   -1.43   11.12   0
   6  -3   8    2.51    6.14   0
   6   2  -8   18.87   11.72   0
   6   2  -8    1.82    8.81   0
   6   2  -8   -0.15   11.42   0
   5   2  -8  123.23    9.38   0
   5   2  -8  129.34   10.34   0
   5   2  -8  134.72    9.75   0
   4   2  -8  398.25   13.69   0
   4   2  -8  437.22   10.96   0
   4   2  -8  392.04   12.43   0
   3   2  -8   28.60   10.55   0
   3   2  -8   18.43    8.85   0
   3   2  -8   34.53    8.68   0
   2   2  -8   24.31   12.30   0
   2   2  -8   23.21   10.63   0
   2   2  -8   27.00    8.15   0
  -1  -2   8  749.51   11.21   0
   1   2  -8  722.58   25.90   0
   1   2  -8  737.58   11.45   0
   1   2  -8  737.12   25.44   0
   0  -2   8  383.05    9.40   0
   0   2  -8  376.23    9.95   0
  -1   2  -8   73.74    8.19   0
   1  -2   8   69.26    7.54   0
   2  -2   8   51.23   14.34   0
  -2   2  -8   51.25    8.22   0
   2  -2   8   53.73    7.72   0
   3  -2   8  362.42   13.94   0
  -3   2  -8  347.43    9.91   0
   3  -2   8  335.18    7.42   0
  -4   2  -8   79.87    8.97   0
   4  -2   8   85.17    8.49   0
   4  -2   8   76.96   10.01   0
  -5   2  -8  234.42    9.67   0
   5  -2   8  257.84   10.16   0
   5  -2   8  247.23    9.24   0
  -6   2  -8   92.31    9.16   0
   6  -2   8   96.75   12.08   0
   6  -2   8  101.01    9.04   0
  -7   2  -8  -11.11    9.55   0
   7  -2   8    7.32   11.64   0
   7  -2   8    1.21    8.92   0
   6   1  -8   82.61   10.05   0
   6   1  -8  103.73    9.48   0
   6   1  -8   83.66    9.80   0
   5   1  -8  197.45    9.76   0
   5   1  -8  254.63   12.05   0
   4   1  -8    0.45    8.07   0
   4   1  -8    3.47    9.53   0
   3   1  -8   12.08    7.68   0
   3   1  -8   17.96    8.36   0
   2   1  -8 1198.82   16.99   0
   2   1  -8 1299.26   12.86   0
   1   1  -8  316.44   12.13   0
  -1  -1   8  311.87    9.03   0
   1   1  -8  305.85    9.23   0
   0  -1   8   48.41    7.78   0
   0  -1   8   52.06   10.68   0
   0   1  -8   49.82   10.08   0
   0   1  -8   56.34    7.80   0
   1  -1   8   28.08    7.48   0
  -1   1  -8   24.46   11.87   0
  -1   1  -8   31.19    8.10   0
   1  -1   8   27.26    9.00   0
  -2   1  -8   76.13   11.24   0
  -2   1  -8   71.65    8.25   0
   2  -1   8   78.07   10.11   0
   2  -1   8   77.65    7.55   0
   3  -1   8  363.54   12.00   0
  -3   1  -8  350.13    9.53   0
   3  -1   8  375.36    9.29   0
   4  -1   8  675.17   13.40   0
  -4   1  -8  719.13   11.11   0
   4  -1   8  704.65   10.53   0
  -5   1  -8  199.88    9.30   0
   5  -1   8  214.28    9.78   0
   5  -1   8  199.69    8.90   0
  -6   1  -8    9.68    8.57   0
   6  -1   8   -0.04    8.68   0
   6  -1   8    1.39    8.06   0
  -7   1  -8   18.27    8.93   0
   7  -1   8    7.21    9.50   0
   7  -1   8   11.34    8.87   0
   6   0  -8   44.97    8.98   0
   6   0  -8   59.22    9.28   0
   5   0  -8   18.44    8.79   0
   5   0  -8   24.80    8.15   0
   4   0  -8  231.85    9.25   0
   4   0  -8  222.74    9.39   0
   3   0  -8  596.66   11.22   0
   3   0  -8  589.73   10.43   0
   2   0  -8   44.19    7.71   0
   2   0  -8   41.09    7.96   0
   1   0  -8   62.28    9.38   0
   1   0  -8   69.66    7.88   0
  -1   0   8   75.92    9.34   0
   0   0   8   59.60    7.68   0
   0   0   8   52.82    7.76   0
   0   0  -8   61.26    7.96   0
   0   0  -8   55.43    9.58   0
   1   0   8   11.67    7.31   0
   1   0   8   13.58    9.06   0
  -1   0  -8   12.29    7.99   0
  -1   0  -8   17.31    7.81   0
   2   0   8  509.80    9.71   0
  -2   0  -8  515.10   13.30   0
   2   0   8  517.18   10.93   0
  -2   0  -8  487.36    9.92   0
   3   0   8 1239.80   14.41   0
  -3   0  -8 1247.82   16.63   0
  -3   0  -8 1199.82   12.46   0
   3   0   8 1230.01   12.29   0
   4   0   8    9.10    9.39   0
  -4   0  -8   11.88    8.34   0
  -4   0  -8   12.77    8.02   0
   4   0   8   14.60    7.54   0
  -5   0  -8   30.48    8.52   0
   5   0   8   37.08    7.88   0
   5   0   8   40.34    8.18   0
  -6   0  -8  494.24   10.90   0
   6   0   8  530.22   11.47   0
   6   0   8  496.82   10.82   0
  -7   0  -8  175.23    7.89   0
   7   0   8  170.04   10.29   0
   7   0   8  171.41    9.84   0
  -8   0  -8    3.04    9.63   0
   8   0   8   -1.56    9.85   0
   8   0   8   -6.60    9.66   0
   5  -1  -8  181.50   10.31   0
   5  -1  -8  133.09    9.84   0
   4  -1  -8   18.49    8.14   0
   4  -1  -8   13.19    8.15   0
   3  -1  -8   10.55    9.11   0
   3  -1  -8    2.11    7.70   0
   2  -1  -8  287.55    9.27   0
  -2   1   8  322.57    9.12   0
   2  -1  -8  329.55    9.08   0
   1  -1  -8  591.88   11.13   0
  -1   1   8  602.50   12.49   0
   1  -1  -8  587.98    9.93   0
   0  -1  -8   -1.87    7.89   0
   0   1   8   10.14    7.30   0
   0  -1  -8   12.41    7.34   0
   1   1   8  179.06    8.02   0
   1   1   8  188.10    8.43   0
  -1  -1  -8  194.95    8.95   0
  -1  -1  -8  168.52    8.27   0
   2   1   8  490.66    9.49   0
  -2  -1  -8  502.51   12.39   0
   2   1   8  509.23   10.48   0
  -2  -1  -8  500.77    9.80   0
   3   1   8    7.58    5.01   0
   3   1   8    4.21    7.69   0
  -3  -1  -8    1.47   10.17   0
  -3  -1  -8    5.56    7.90   0
   4   1   8  154.58    8.36   0
  -4  -1  -8  149.00    9.39   0
  -4  -1  -8  142.07    8.59   0
   4   1   8  146.38    8.26   0
  -5  -1  -8  400.56   12.16   0
  -5  -1  -8  390.86    9.82   0
   5   1   8  368.85    9.24   0
   5   1   8  393.98    9.99   0
  -6  -1  -8  164.36    9.23   0
  -6  -1  -8  166.36    9.64   0
   6   1   8  174.22    9.21   0
   6   1   8  155.66    6.89   0
  -7  -1  -8   61.18    6.89   0
   7   1   8   59.80    9.18   0
   7   1   8   75.28    8.96   0
  -8  -1  -8   17.92   10.03   0
   8   1   8    7.49    9.29   0
   8   1   8   13.45    9.46   0
   5  -2  -8    1.67    8.92   0
   5  -2  -8   -1.05    8.60   0
   4  -2  -8   11.28    8.16   0
   4  -2  -8   11.66    8.13   0
   3  -2  -8  300.04    7.68   0
   3  -2  -8  281.28    9.44   0
   2  -2  -8  128.91    8.31   0
  -2   2   8  137.80    8.53   0
   2  -2  -8  142.87    8.32   0
  -1   2   8  143.75    7.94   0
   1  -2  -8  141.80    7.86   0
   1  -2  -8  140.62    8.06   0
   0  -2  -8  829.45   11.57   0
   0   2   8  859.97   11.35   0
   0  -2  -8  832.26    9.30   0
   1   2   8    6.78    7.24   0
  -1  -2  -8   15.86    7.36   0
  -1  -2  -8    6.34    7.71   0
  -2  -2  -8   87.29    8.22   0
   2   2   8   89.89    7.85   0
  -2  -2  -8   81.57    7.82   0
   3   2   8  449.49    9.27   0
   3   2   8  446.90    9.76   0
  -3  -2  -8  456.77   10.10   0
  -3  -2  -8  417.77    9.10   0
   4   2   8 1044.17   11.40   0
   4   2   8 1033.52   12.10   0
  -4  -2  -8 1061.37   12.78   0
  -4  -2  -8  962.16   11.48   0
   5   2   8   84.22    8.13   0
   5   2   8   98.69    8.33   0
  -5  -2  -8   99.86    8.97   0
  -5  -2  -8   90.20    8.32   0
   6   2   8   38.20    8.14   0
  -6  -2  -8   48.82    8.76   0
  -6  -2  -8   42.26    8.53   0
   6   2   8   35.27    8.51   0
  -7  -2  -8  190.20    9.89   0
  -7  -2  -8  175.45   10.09   0
   7   2   8  161.23    9.53   0
   7   2   8  175.61    9.68   0
  -8  -2  -8    5.10    9.55   0
   8   2   8   10.25    8.84   0
   8   2   8   14.88    9.21   0
   5  -3  -8   41.73    9.77   0
   5  -3  -8   32.08    6.46   0
   4  -3  -8  125.69    9.11   0
   4  -3  -8  112.68    8.85   0
   3  -3  -8    9.01    8.20   0
  -3   3   8    6.59    7.55   0
   3  -3  -8    8.42    7.69   0
   2  -3  -8  164.03    8.35   0
   2  -3  -8  161.07    8.35   0
  -2   3   8  172.85    8.28   0
   1  -3  -8  429.67    9.41   0
  -1   3   8  437.99    9.35   0
   1  -3  -8  414.28    9.94   0
   0  -3  -8   30.96    7.04   0
   0   3   8   34.67    7.58   0
   0  -3  -8   29.68    7.83   0
   1   3   8   11.25    7.50   0
  -1  -3  -8   22.74    7.44   0
  -1  -3  -8   15.66    7.63   0
   2   3   8  215.62    8.68   0
  -2  -3  -8  217.86    8.80   0
  -2  -3  -8  215.95    8.34   0
   3   3   8  381.46    9.39   0
  -3  -3  -8  355.76    9.94   0
  -3  -3  -8  362.61    8.56   0
   4   3   8  426.69    9.42   0
   4   3   8  388.84    9.13   0
  -4  -3  -8  393.43    9.62   0
  -4  -3  -8  382.29    9.67   0
   5   3   8  719.12   10.87   0
   5   3   8  716.38   11.04   0
  -5  -3  -8  719.49   11.19   0
  -5  -3  -8  742.87   11.07   0
   6   3   8    9.27    8.15   0
   6   3   8    4.01    7.81   0
  -6  -3  -8   12.07    8.56   0
  -6  -3  -8    8.25    8.33   0
   7   3   8   17.74    8.63   0
  -7  -3  -8   24.70    8.57   0
  -7  -3  -8   21.50    8.99   0
   7   3   8   12.52    8.65   0
   8   3   8   93.99    9.99   0
  -8  -3  -8  104.09    9.63   0
  -8  -3  -8  101.83   10.46   0
   8   3   8   85.93    9.70   0
   4  -4  -8   26.90    9.38   0
   4  -4  -8   32.85    8.68   0
   3  -4  -8  145.21    8.83   0
  -3   4   8  124.39    8.80   0
   3  -4  -8  106.02    9.30   0
   2  -4  -8   66.15    8.28   0
   2  -4  -8   52.04    5.89   0
  -2   4   8   67.83    5.76   0
  -1   4   8  102.34    6.09   0
   1  -4  -8  113.17    8.08   0
   1  -4  -8  116.45    8.41   0
   0  -4  -8   63.53    8.02   0
   0  -4  -8   81.44    7.98   0
   0   4   8   73.58    7.64   0
   1   4   8 1019.71   11.53   0
  -1  -4  -8 1006.04   10.18   0
  -1  -4  -8 1050.45   11.70   0
   2   4   8  120.26    8.09   0
  -2  -4  -8  132.06    8.35   0
  -2  -4  -8  118.92    7.97   0
   3   4   8  169.94    7.82   0
  -3  -4  -8  186.01    8.85   0
  -3  -4  -8  171.06    8.33   0
   4   4   8  427.90    9.35   0
  -4  -4  -8  395.43    9.75   0
  -4  -4  -8  429.04    9.71   0
   5   4   8   57.79    7.94   0
  -5  -4  -8   54.41    8.44   0
  -5  -4  -8   62.80    8.35   0
   6   4   8   18.79    8.06   0
  -6  -4  -8   21.73    8.75   0
  -6  -4  -8    8.80    8.44   0
   7   4   8   77.63    8.65   0
   7   4   8   68.27    9.28   0
  -7  -4  -8   76.34    9.28   0
  -7  -4  -8   74.10    9.55   0
   8   4   8   40.63    9.82   0
  -8  -4  -8   42.77    9.64   0
  -8  -4  -8   31.63   10.07   0
   8   4   8   45.54    9.70   0
  -3   5   8   50.99    8.87   0
   3  -5  -8   70.75    8.98   0
   3  -5  -8   57.44    6.58   0
   2  -5  -8   33.21    5.98   0
   2  -5  -8   29.36    8.39   0
  -2   5   8   28.69    8.16   0
  -1   5   8  497.01    8.27   0
   1  -5  -8  498.50   10.16   0
   1  -5  -8  517.39   10.25   0
   0  -5  -8  329.87    7.68   0
   0  -5  -8  337.47    9.18   0
   0   5   8  330.53    9.14   0
   1   5   8   59.10    7.75   0
  -1  -5  -8   53.65    7.94   0
  -1  -5  -8   67.66    7.96   0
  -2  -5  -8  330.29    9.40   0
   2   5   8  340.82    9.17   0
  -2  -5  -8  326.93    9.18   0
   3   5   8  273.79    8.81   0
  -3  -5  -8  281.25    9.03   0
  -3  -5  -8  276.68    9.11   0
   4   5   8    2.25    7.67   0
  -4  -5  -8   -3.26    8.13   0
  -4  -5  -8   -0.11    8.32   0
   5   5   8   44.10    8.11   0
  -5  -5  -8   53.34    8.44   0
  -5  -5  -8   40.52    8.59   0
   6   5   8  236.99    9.93   0
  -6  -5  -8  233.53    9.99   0
  -6  -5  -8  208.33   10.05   0
   7   5   8    4.06    6.41   0
  -7  -5  -8    1.68    9.26   0
  -7  -5  -8   10.98    9.63   0
   2  -6  -8  282.62   10.03   0
   2  -6  -8  278.20    9.89   0
  -2   6   8  213.71   10.23   0
   1  -6  -8  287.20    9.77   0
  -1   6   8  310.12    9.84   0
   1  -6  -8  298.54    7.81   0
   0  -6  -8   24.08    8.24   0
   0  -6  -8   23.28    8.05   0
   0   6   8   20.64    7.77   0
  -1  -6  -8  115.97    8.59   0
   1   6   8   99.33    8.16   0
  -1  -6  -8  115.25    8.62   0
  -2  -6  -8  237.13    8.78   0
  -2  -6  -8  237.58    9.19   0
   2   6   8  228.66    8.65   0
  -3  -6  -8   76.65    8.24   0
   3   6   8   56.69    7.79   0
  -3  -6  -8   60.29    8.32   0
   4   6   8  106.22    8.44   0
  -4  -6  -8  100.30    8.54   0
  -4  -6  -8   92.71    9.13   0
   5   6   8    9.90    8.00   0
  -5  -6  -8   13.85    8.35   0
  -5  -6  -8   12.10    8.57   0
   6   6   8    4.95    8.36   0
  -6  -6  -8    4.24    8.66   0
  -6  -6  -8    7.20    9.02   0
   0  -7  -8  255.39    8.11   0
   0  -7  -8  253.59   10.26   0
   0   7   8  235.96   10.11   0
  -1  -7  -8    5.66    8.59   0
   1   7   8    3.02    8.02   0
  -1  -7  -8   -0.86    8.41   0
   2   7   8   15.57    8.12   0
  -2  -7  -8   19.45    8.54   0
  -2  -7  -8   28.46    8.49   0
  -3  -7  -8  174.25    7.02   0
   3   7   8  153.63    8.99   0
  -3  -7  -8  164.08    9.45   0
  -4  -7  -8    5.68    8.51   0
   4   7   8   -9.32    8.14   0
  -4  -7  -8   -3.94    8.51   0
   5   7   8   10.08    8.61   0
  -5  -7  -8   -6.80    8.90   0
  -5  -7  -8    2.99    8.94   0
  -2  -6   9    5.46    8.66   0
   2   6  -9   -1.91   10.15   0
   1   6  -9   71.58   10.47   0
  -1  -6   9  101.32    9.49   0
   0   6  -9  102.69   10.84   0
   0  -6   9   96.69    9.71   0
  -1   6  -9   44.77    9.97   0
   1  -6   9   33.68    9.32   0
   3   5  -9   38.80   10.34   0
  -2  -5   9  119.29    9.25   0
   2   5  -9   94.55   10.24   0
   1   5  -9   12.07    9.44   0
  -1  -5   9    7.87    8.48   0
   0   5  -9   20.94    9.36   0
   0  -5   9   17.19    8.77   0
  -1   5  -9  381.03   11.13   0
   1  -5   9  369.79    8.68   0
  -2   5  -9   50.99    9.38   0
   2  -5   9   46.48    6.62   0
  -3   5  -9    9.65    6.55   0
   3  -5   9   -5.78    8.88   0
   4   4  -9   65.59   20.29   0
   4   4  -9   68.83   12.10   0
   4   4  -9   69.02   20.80   0
   3   4  -9   74.04    9.94   0
  -2  -4   9   -2.65    8.23   0
   2   4  -9    2.01    9.05   0
  -1  -4   9  257.24    9.23   0
   1   4  -9  206.22   10.11   0
   0   4  -9  223.04   10.47   0
   0  -4   9  235.81    9.66   0
  -1   4  -9    6.60    6.57   0
   1  -4   9   -4.83    8.41   0
  -2   4  -9   92.93   10.01   0
   2  -4   9   84.71    9.23   0
  -3   4  -9  129.43    9.49   0
   3  -4   9  117.40    9.07   0
  -4   4  -9    2.20    9.49   0
   4  -4   9    5.58    6.42   0
   5   3  -9  141.26   13.62   0
   5   3  -9  142.45   10.51   0
   5   3  -9  103.23   12.32   0
   4   3  -9   54.06   14.06   0
   4   3  -9   38.29   11.16   0
   4   3  -9   58.76    9.51   0
   3   3  -9   30.01   14.55   0
   3   3  -9   28.38   15.35   0
   3   3  -9   28.22    9.22   0
  -2  -3   9  403.64   10.33   0
   2   3  -9  364.70   10.97   0
  -1  -3   9  132.54    8.77   0
   1   3  -9  126.66    9.13   0
   0  -3   9    7.06    7.82   0
   0   3  -9   -5.24    8.58   0
  -1   3  -9   55.51    8.68   0
   1  -3   9   63.58    7.99   0
  -2   3  -9  284.25    9.64   0
   2  -3   9  298.63    9.33   0
  -3   3  -9   11.80    8.95   0
   3  -3   9   19.57    8.38   0
   4  -3   9   11.03   13.07   0
   4  -3   9   10.85   13.14   0
  -4   3  -9   12.81    8.99   0
   4  -3   9   16.84    8.38   0
  -5   3  -9   98.25    7.52   0
   5  -3   9  107.71   13.78   0
   5  -3   9   78.81    9.44   0
   5  -3   9   98.01   12.25   0
   5   2  -9   14.64    9.74   0
   5   2  -9   11.50    9.23   0
   5   2  -9    8.79    8.62   0
   4   2  -9  206.94   13.38   0
   4   2  -9  210.75   12.15   0
   4   2  -9  265.45   10.72   0
   3   2  -9  493.07   15.47   0
   3   2  -9  524.65   14.63   0
   3   2  -9  521.47   11.59   0
   2   2  -9    4.10   12.94   0
   2   2  -9    5.51   12.34   0
   2   2  -9   -2.68    8.50   0
  -1  -2   9   34.03    7.73   0
   1   2  -9   13.92    8.51   0
   0  -2   9  304.49    9.06   0
   0   2  -9  287.60    9.57   0
  -1   2  -9   48.59    8.81   0
   1  -2   9   50.68    8.05   0
  -2   2  -9    1.53    8.69   0
   2  -2   9    8.12    7.86   0
  -3   2  -9  371.55    8.16   0
   3  -2   9  383.57   16.73   0
   3  -2   9  383.69    7.96   0
   4  -2   9  286.06   13.86   0
  -4   2  -9  276.62    7.77   0
   4  -2   9  274.14    7.62   0
  -5   2  -9   75.65    9.51   0
   5  -2   9   76.53    9.18   0
   5  -2   9   76.52   11.07   0
  -6   2  -9   74.09    9.67   0
   6  -2   9   -4.48    8.85   0
   6  -2   9   49.96   11.61   0
   5   1  -9   83.82   10.31   0
   5   1  -9   80.82   11.61   0
   5   1  -9  105.03    9.77   0
   4   1  -9  428.83   13.46   0
   4   1  -9  571.25   11.92   0
   3   1  -9   66.53   10.07   0
   3   1  -9   70.17    8.72   0
   2   1  -9    6.31    9.63   0
   2   1  -9    2.80    7.81   0
   1   1  -9    1.53    8.02   0
   1   1  -9    5.69    9.32   0
   0  -1   9   22.11    5.49   0
   0   1  -9   19.46   11.12   0
   0   1  -9   10.98    8.01   0
   1  -1   9  411.93    9.40   0
   1  -1   9  412.43   13.63   0
  -1   1  -9  429.41   15.48   0
  -1   1  -9  402.92    9.75   0
   2  -1   9  815.26   16.47   0
  -2   1  -9  819.11   17.64   0
  -2   1  -9  794.93   11.33   0
   2  -1   9  841.79   10.98   0
   3  -1   9  184.65   11.27   0
  -3   1  -9  179.26    9.18   0
   3  -1   9  182.87    6.65   0
   4  -1   9   66.54   10.26   0
  -4   1  -9   64.41    8.61   0
   4  -1   9   69.58    8.27   0
   5  -1   9  201.27    9.56   0
  -5   1  -9  211.38    9.87   0
   5  -1   9  187.23    7.21   0
  -6   1  -9   22.57    9.30   0
   6  -1   9   23.58    8.95   0
   6  -1   9   27.37    8.89   0
   5   0  -9   19.67    8.85   0
   5   0  -9   18.63    9.19   0
   4   0  -9    8.94    8.22   0
   4   0  -9   10.05    8.95   0
   3   0  -9  249.06   11.40   0
   3   0  -9  281.95    9.65   0
   2   0  -9    8.60    7.71   0
   2   0  -9    9.85    7.75   0
  -1   0   9  146.45    8.53   0
   1   0  -9  132.63   10.40   0
   1   0  -9  140.30    8.42   0
   0   0   9  221.01    9.28   0
   0   0  -9  214.55    8.64   0
   0   0  -9  219.69   11.31   0
   1   0   9 1430.63   12.72   0
  -1   0  -9 1449.28   18.24   0
   1   0   9 1460.65   17.83   0
  -1   0  -9 1451.21   13.14   0
   2   0   9  175.83    8.31   0
  -2   0  -9  174.65    9.90   0
  -2   0  -9  175.16    8.78   0
   2   0   9  176.84   10.56   0
   3   0   9   33.67    8.10   0
  -3   0  -9   43.47   10.30   0
   3   0   9   50.79    9.21   0
  -3   0  -9   41.55    8.38   0
  -4   0  -9  296.76   10.46   0
   4   0   9  302.31    9.56   0
  -4   0  -9  295.26    9.29   0
   4   0   9  291.66    9.14   0
   5   0   9   15.86    8.32   0
  -5   0  -9   27.87    8.71   0
   5   0   9   13.16    8.17   0
  -6   0  -9    9.24    8.59   0
   6   0   9    6.76    8.27   0
   6   0   9    1.87    8.50   0
  -7   0  -9   28.73    9.73   0
   7   0   9   28.23    9.76   0
   7   0   9   16.79    6.68   0
   5  -1  -9    8.29    8.99   0
   4  -1  -9   71.85    8.66   0
   4  -1  -9   87.29    9.13   0
   3  -1  -9   40.24   10.26   0
   3  -1  -9   55.73    8.46   0
   2  -1  -9   15.00    9.16   0
  -2   1   9   16.36    7.83   0
   2  -1  -9   18.13    7.88   0
   1  -1  -9  353.55   11.52   0
  -1   1   9  345.04    9.80   0
   1  -1  -9  351.61    9.24   0
   0   1   9  118.48    9.67   0
   0  -1  -9  103.00    8.27   0
   0  -1  -9  110.61    9.87   0
   1   1   9   57.80    7.47   0
  -1  -1  -9   67.99    9.67   0
  -1  -1  -9   54.76    8.16   0
   2   1   9  765.10    9.02   0
  -2  -1  -9  747.35   13.23   0
  -2  -1  -9  765.32   10.78   0
   2   1   9  764.03   12.77   0
   3   1   9  158.08    8.36   0
  -3  -1  -9  175.88    9.29   0
   3   1   9  163.10    8.55   0
  -3  -1  -9  152.09    6.56   0
   4   1   9    3.05    7.90   0
   4   1   9    2.01    7.85   0
  -4  -1  -9   11.64   10.47   0
  -4  -1  -9   -3.29    8.35   0
   5   1   9   62.88    8.37   0
   5   1   9   72.42    8.37   0
  -5  -1  -9   70.76    9.08   0
  -5  -1  -9   68.19    8.72   0
   6   1   9  102.48   10.95   0
  -6  -1  -9  122.80    9.53   0
  -6  -1  -9  121.40    9.47   0
   6   1   9  106.27    9.02   0
  -7  -1  -9   12.77    9.16   0
   7   1   9   22.75    9.16   0
   7   1   9   17.89    8.96   0
   4  -2  -9    0.73    8.58   0
   4  -2  -9    4.68    8.72   0
   3  -2  -9   34.07    8.46   0
   3  -2  -9   25.68    8.49   0
  -2   2   9  375.32    9.87   0
   2  -2  -9  352.76   10.27   0
   2  -2  -9  372.59    9.50   0
   1  -2  -9   59.03    8.21   0
  -1   2   9   70.42    9.82   0
   1  -2  -9   69.80    8.05   0
   0   2   9   79.99    8.24   0
   0  -2  -9   86.30    8.17   0
   0  -2  -9   79.24    8.20   0
   1   2   9  254.05    9.02   0
  -1  -2  -9  238.95    9.31   0
  -1  -2  -9  238.64    8.71   0
  -2  -2  -9   65.21    8.23   0
  -2  -2  -9   56.70    5.69   0
   2   2   9   66.83    8.10   0
   3   2   9   20.66    7.81   0
  -3  -2  -9   31.93   10.09   0
   3   2   9   27.79    7.78   0
  -3  -2  -9   17.41    5.62   0
   4   2   9  397.70    9.71   0
   4   2   9  386.32   11.33   0
  -4  -2  -9  397.62   10.02   0
  -4  -2  -9  401.94    9.62   0
   5   2   9  246.18    9.22   0
   5   2   9  264.60    9.56   0
  -5  -2  -9  254.88   10.21   0
  -5  -2  -9  261.55    9.49   0
   6   2   9    7.00    8.29   0
   6   2   9   -1.02    8.43   0
  -6  -2  -9    1.14    8.80   0
  -6  -2  -9    3.74    8.74   0
   7   2   9   56.23    9.20   0
  -7  -2  -9   51.24    9.51   0
  -7  -2  -9   53.55    9.55   0
   7   2   9   33.63    6.91   0
   4  -3  -9  115.69    9.86   0
   4  -3  -9  117.94    9.86   0
   3  -3  -9   95.96    6.88   0
   3  -3  -9  103.24    8.70   0
  -3   3   9   90.73    8.90   0
  -2   3   9   23.34    7.98   0
   2  -3  -9    6.65    7.85   0
   2  -3  -9   14.54    8.21   0
   1  -3  -9  105.33    8.55   0
  -1   3   9  122.28    8.44   0
   1  -3  -9   98.84    8.47   0
   0  -3  -9  176.03    9.04   0
   0   3   9  141.39    8.69   0
   0  -3  -9  148.62    8.13   0
   1   3   9   15.92    7.73   0
  -1  -3  -9   15.88    7.91   0
  -1  -3  -9   18.40    7.69   0
  -2  -3  -9  145.41    9.05   0
  -2  -3  -9  163.70    8.47   0
   2   3   9  164.15    8.79   0
  -3  -3  -9 1008.01   12.97   0
   3   3   9 1036.17   12.36   0
  -3  -3  -9 1003.23   11.44   0
   4   3   9   51.29    8.19   0
  -4  -3  -9   45.26    8.51   0
  -4  -3  -9   44.20    8.10   0
   5   3   9   12.27    5.79   0
   5   3   9   15.50    7.96   0
  -5  -3  -9   10.67    8.74   0
  -5  -3  -9   18.20    8.43   0
   6   3   9  142.82    9.32   0
   6   3   9  124.88    9.38   0
  -6  -3  -9  140.27    9.77   0
  -6  -3  -9  144.50    9.40   0
   7   3   9   10.79    8.95   0
   7   3   9   14.17    9.38   0
  -7  -3  -9   13.68    9.12   0
  -7  -3  -9   15.55    9.35   0
   3  -4  -9   13.77    9.10   0
  -3   4   9   13.88    8.64   0
   3  -4  -9   13.70    8.98   0
   2  -4  -9  138.54    9.07   0
  -2   4   9  135.05    8.83   0
   2  -4  -9  134.23    8.98   0
   1  -4  -9   25.42    8.33   0
  -1   4   9   24.78    7.66   0
   1  -4  -9   18.20    7.80   0
   0  -4  -9   10.19    7.77   0
   0   4   9    3.50    7.48   0
   0  -4  -9   19.28    8.13   0
   1   4   9  513.51   10.18   0
  -1  -4  -9  509.89   10.20   0
  -1  -4  -9  489.68    8.21   0
  -2  -4  -9  460.14    9.97   0
  -2  -4  -9  462.95    9.86   0
   2   4   9  496.77    9.80   0
  -3  -4  -9   28.48    8.03   0
   3   4   9   25.63    7.77   0
  -3  -4  -9   15.28    7.89   0
   4   4   9   33.34    7.72   0
  -4  -4  -9   36.60    8.49   0
  -4  -4  -9   27.50    8.30   0
   5   4   9  199.23    9.46   0
  -5  -4  -9  179.35    9.75   0
  -5  -4  -9  195.04    9.50   0
   6   4   9   62.61    8.94   0
  -6  -4  -9   43.39    8.74   0
  -6  -4  -9   38.43    8.93   0
   7   4   9   -0.41    9.00   0
  -7  -4  -9    3.26    9.51   0
  -7  -4  -9    8.51    9.21   0
   2  -5  -9   30.61    8.89   0
   2  -5  -9   26.69    9.16   0
  -2   5   9   30.98    9.07   0
   1  -5  -9   15.29    8.71   0
   1  -5  -9    1.88    8.24   0
  -1   5   9    2.20    8.40   0
   0  -5  -9  131.82    9.43   0
   0   5   9  162.73    7.19   0
   0  -5  -9  166.39    8.93   0
   1   5   9  214.76    8.77   0
  -1  -5  -9  175.01    8.73   0
  -1  -5  -9  192.48    8.87   0
   2   5   9   73.04    8.09   0
  -2  -5  -9   72.24    8.49   0
  -2  -5  -9   83.85    8.40   0
  -3  -5  -9  197.71    9.05   0
   3   5   9  208.55    8.59   0
  -3  -5  -9  201.81    9.11   0
   4   5   9   56.90    7.97   0
  -4  -5  -9   56.33    8.58   0
  -4  -5  -9   49.46    8.39   0
   5   5   9   30.65    8.16   0
  -5  -5  -9   21.29    8.76   0
  -5  -5  -9   37.75    8.80   0
   6   5   9   85.20    9.42   0
  -6  -5  -9   96.75    9.64   0
  -6  -5  -9   90.05    9.86   0
   0  -6  -9   30.16    6.16   0
   0  -6  -9   52.12    8.63   0
   0   6   9   36.21    6.21   0
   1   6   9   84.08    6.31   0
  -1  -6  -9   77.58    8.69   0
  -1  -6  -9   80.40    6.37   0
   2   6   9  165.03    7.00   0
  -2  -6  -9  168.77    9.28   0
  -2  -6  -9  174.00    9.36   0
  -3  -6  -9    8.52    8.32   0
   3   6   9    5.14    8.23   0
  -3  -6  -9   15.43    8.63   0
  -4  -6  -9    1.01    8.38   0
   4   6   9   -0.04    8.07   0
  -4  -6  -9    0.55    8.59   0
   5   6   9  205.14    9.52   0
  -5  -6  -9  193.79   10.25   0
  -5  -6  -9  208.90   10.19   0
  -3  -7  -9   15.62    8.69   0
   3   7   9    9.18    8.65   0
  -1  -5  10  115.31    9.49   0
   1   5 -10   81.61   10.44   0
   0   5 -10   14.13   10.54   0
   0  -5  10   22.91    9.62   0
  -1   5 -10   58.87   10.29   0
   1  -5  10   75.11    9.53   0
  -2  -4  10   83.99    9.41   0
   2   4 -10   84.87   10.30   0
  -1  -4  10   43.74    9.01   0
   1   4 -10   34.40    9.87   0
   0  -4  10  273.92    9.98   0
   0   4 -10  258.17   10.83   0
  -1   4 -10   74.20    9.42   0
   1  -4  10   70.42    9.12   0
  -2   4 -10   14.24    6.79   0
   2  -4  10    5.59    6.47   0
  -3   4 -10   22.49    9.80   0
   3  -4  10   23.94    9.46   0
   3   3 -10   -1.70    9.50   0
   2   3 -10   66.62    9.94   0
  -1  -3  10  291.88   10.17   0
   1   3 -10  303.11   10.52   0
   0  -3  10   63.53    8.62   0
   0   3 -10   66.39    8.95   0
  -1   3 -10   -1.44    8.77   0
   1  -3  10   13.10    8.32   0
  -2   3 -10   33.76    9.24   0
   2  -3  10   39.28    8.79   0
  -3   3 -10   71.23    9.51   0
   3  -3  10   73.15    8.92   0
  -4   3 -10   89.95    9.91   0
   4  -3  10   53.13    7.16   0
   4   2 -10   12.20   11.37   0
   3   2 -10   45.85   12.98   0
   3   2 -10   45.75   14.13   0
   3   2 -10   61.39    9.72   0
   2   2 -10  119.90   17.91   0
   2   2 -10  117.06    9.91   0
   2   2 -10  114.51   16.87   0
  -1  -2  10   15.52    7.93   0
   1   2 -10   26.15    8.89   0
   0  -2  10   21.82    8.34   0
   0   2 -10   25.61    8.91   0
   1  -2  10  341.02    9.66   0
  -1   2 -10  319.46    7.77   0
  -2   2 -10   44.89    9.06   0
   2  -2  10   37.82    8.23   0
  -3   2 -10   66.32    9.32   0
   3  -2  10   49.95    8.69   0
  -4   2 -10  224.12   10.35   0
   4  -2  10  237.13   15.28   0
   4  -2  10  226.26    9.91   0
   5  -2  10   96.87   13.66   0
  -5   2 -10   80.38    9.93   0
   5  -2  10    1.03    8.69   0
   4   1 -10  137.63   10.55   0
   4   1 -10  188.94   10.56   0
   3   1 -10    9.89   10.28   0
   3   1 -10   21.69    8.99   0
   2   1 -10  121.03   11.36   0
   2   1 -10  122.98    9.18   0
   1   1 -10  188.22    9.34   0
   1   1 -10  186.70   11.92   0
   0  -1  10  476.09   10.19   0
   0   1 -10  480.51   16.97   0
   0   1 -10  483.76   10.33   0
   1  -1  10  111.40    8.28   0
  -1   1 -10  123.36   15.36   0
  -1   1 -10  102.34    6.32   0
   1  -1  10  120.92   12.93   0
   2  -1  10  100.56    8.62   0
  -2   1 -10  105.68   13.44   0
  -2   1 -10   96.61    8.85   0
   2  -1  10  108.14   12.18   0
  -3   1 -10  198.82    9.37   0
   3  -1  10  216.27   13.22   0
   3  -1  10  201.25    9.13   0
   4  -1  10   24.55   10.23   0
  -4   1 -10   24.11    8.97   0
   4  -1  10   18.46    6.10   0
   5  -1  10   41.13   10.73   0
  -5   1 -10   44.20    9.79   0
   5  -1  10   34.84    8.64   0
   4   0 -10   22.45    9.07   0
   4   0 -10   23.07    9.39   0
   3   0 -10   42.16   10.89   0
   3   0 -10   60.68    8.78   0
   2   0 -10  212.82   10.04   0
   2   0 -10  207.88    9.57   0
   1   0 -10  384.87    9.99   0
   1   0 -10  378.54   11.25   0
   0   0  10   14.29    9.28   0
   0   0 -10   12.16    8.17   0
   0   0 -10   11.92    8.10   0
   1   0  10  157.28   11.20   0
   1   0  10  157.15    8.60   0
  -1   0 -10  160.81   11.72   0
  -1   0 -10  148.53    9.04   0
   2   0  10  313.97    9.50   0
   2   0  10  342.62   10.90   0
  -2   0 -10  343.16   11.86   0
  -2   0 -10  337.49    9.87   0
   3   0  10  112.64    8.60   0
  -3   0 -10  105.33   12.10   0
  -3   0 -10  104.72    9.09   0
   3   0  10  108.12   10.30   0
   4   0  10   94.63    6.83   0
  -4   0 -10  106.85   11.56   0
   4   0  10   97.58    8.81   0
  -4   0 -10   90.91    8.77   0
   5   0  10    7.35   10.21   0
  -5   0 -10    3.90    8.40   0
   5   0  10    3.41    8.07   0
   6   0  10    1.61   11.17   0
  -6   0 -10    8.30    6.95   0
   6   0  10   -2.63    8.25   0
   3  -1 -10   78.21   11.36   0
   3  -1 -10  108.28    9.44   0
   2  -1 -10    8.03   10.27   0
   2  -1 -10    1.32    8.68   0
   1  -1 -10   95.52    8.85   0
   1  -1 -10   88.42    8.78   0
  -1   1  10   80.14   10.34   0
   0   1  10  396.55   10.07   0
   0  -1 -10  361.00    7.47   0
   0  -1 -10  386.74   10.27   0
   1   1  10   46.95    9.81   0
  -1  -1 -10   63.93   10.28   0
  -1  -1 -10   37.60    8.25   0
   2   1  10  164.90    8.66   0
   2   1  10  163.40   10.45   0
  -2  -1 -10  161.61   11.09   0
  -2  -1 -10  154.18    6.82   0
   3   1  10  408.35    9.78   0
  -3  -1 -10  412.32   13.07   0
  -3  -1 -10  389.50   10.16   0
   3   1  10  397.45   11.80   0
   4   1  10    8.72    8.13   0
  -4  -1 -10   -2.62    8.58   0
   4   1  10    0.29    8.14   0
  -4  -1 -10    3.97    6.15   0
   5   1  10   87.62    8.99   0
  -5  -1 -10  103.26    9.65   0
   5   1  10   93.06   10.85   0
  -5  -1 -10   84.76    6.99   0
   6   1  10   95.71    9.44   0
  -6  -1 -10   79.61    9.93   0
   6   1  10   86.26    9.49   0
  -6  -1 -10   82.07    7.29   0
   3  -2 -10    5.47    8.69   0
   3  -2 -10   11.60    9.05   0
  -2   2  10   39.46    8.37   0
   2  -2 -10   31.28   10.16   0
   2  -2 -10   26.15    6.26   0
   1  -2 -10  150.07    9.46   0
   1  -2 -10  142.57    6.62   0
  -1   2  10  178.04    9.37   0
   0   2  10  134.02    8.58   0
   0  -2 -10  144.02    8.61   0
   0  -2 -10  140.88    8.88   0
   1   2  10  179.86    9.04   0
  -1  -2 -10  181.74    9.46   0
  -1  -2 -10  180.99    8.74   0
   2   2  10  258.70    9.43   0
  -2  -2 -10  263.05    9.93   0
  -2  -2 -10  223.17    8.93   0
  -3  -2 -10   12.04   10.48   0
  -3  -2 -10    8.30    8.35   0
   3   2  10   12.38    8.05   0
   4   2  10    2.96    8.28   0
  -4  -2 -10   21.87   10.81   0
   4   2  10   12.45    7.80   0
  -4  -2 -10   10.19    8.61   0
   5   2  10  145.33    9.47   0
  -5  -2 -10  137.58    9.85   0
   5   2  10  147.25    9.21   0
  -5  -2 -10  149.88    9.64   0
   6   2  10   29.40    8.95   0
   6   2  10   18.55    9.05   0
  -6  -2 -10   28.84    9.36   0
  -6  -2 -10   19.31    9.41   0
  -2   3  10   -2.80    8.74   0
   2  -3 -10   10.33    8.51   0
   2  -3 -10   16.92    8.61   0
   1  -3 -10   13.35    8.42   0
  -1   3  10    5.99    8.26   0
   1  -3 -10   13.20    8.30   0
   0  -3 -10  562.20   10.92   0
   0   3  10  626.87   11.41   0
   0  -3 -10  594.20   11.63   0
   1   3  10  453.56   10.73   0
  -1  -3 -10  437.48   10.92   0
  -1  -3 -10  418.00    8.28   0
   2   3  10   76.09    7.98   0
  -2  -3 -10   67.15    9.03   0
  -2  -3 -10   61.18    8.78   0
  -3  -3 -10    8.25    8.44   0
  -3  -3 -10   11.50    5.96   0
   3   3  10    8.35    8.19   0
  -4  -3 -10  307.45   10.48   0
   4   3  10  293.13    9.88   0
  -4  -3 -10  254.33    9.65   0
   5   3  10   79.91    8.88   0
  -5  -3 -10   78.07    9.22   0
  -5  -3 -10   79.47    6.71   0
   6   3  10   -6.44    8.53   0
   6   3  10    0.29    9.04   0
  -6  -3 -10   -0.67    9.55   0
  -6  -3 -10   12.00    9.25   0
   1  -4 -10  194.07   10.21   0
  -1   4  10  256.49    9.95   0
   1  -4 -10  208.97    7.93   0
   0   4  10   21.20    8.72   0
   0  -4 -10   24.69    6.33   0
   0  -4 -10   28.45    8.62   0
   1   4  10   12.02    8.57   0
  -1  -4 -10   11.26    8.77   0
  -1  -4 -10   11.67    8.25   0
   2   4  10  114.10    8.89   0
  -2  -4 -10  107.19    9.05   0
  -2  -4 -10  115.18    8.86   0
  -3  -4 -10  104.28    9.24   0
  -3  -4 -10   82.38    9.00   0
   3   4  10   90.28    8.90   0
  -4  -4 -10   33.63    8.84   0
   4   4  10   27.75    8.66   0
  -4  -4 -10   31.79    8.80   0
  -5  -4 -10   58.48    9.75   0
   5   4  10   78.18    9.19   0
  -5  -4 -10   72.22    9.14   0
  -6  -4 -10   16.23    9.52   0
   0   5  10    0.57    8.66   0
   0  -5 -10   -0.31    6.18   0
   0  -5 -10    4.56    8.83   0
   1   5  10  195.88    9.70   0
  -1  -5 -10  182.08    9.63   0
  -1  -5 -10  202.01    9.77   0
   2   5  10   71.20    8.93   0
  -2  -5 -10   60.21    6.53   0
  -2  -5 -10   76.19    9.00   0
  -3  -5 -10    6.92    6.21   0
  -3  -5 -10    1.57    6.30   0
   3   5  10   12.95    8.53   0
  -4  -5 -10   78.83    9.32   0
   4   5  10   82.22    8.96   0
  -4  -5 -10   97.67    9.35   0
  -5  -5 -10    5.80    9.57   0
   5   5  10   -1.41    9.26   0
  -5  -5 -10    4.19    9.28   0
  -1  -3  11   72.47   10.11   0
   1   3 -11   76.33   10.12   0
   0  -3  11  117.16    9.10   0
   0   3 -11  107.74    9.77   0
   1  -3  11    6.60    9.24   0
  -1   3 -11    3.21    9.79   0
  -2   3 -11   32.18   10.26   0
   2  -3  11   22.29    9.55   0
   2   2 -11   82.95    7.91   0
   1   2 -11  126.60    9.91   0
   0  -2  11   20.15    8.80   0
   0   2 -11    9.96    9.13   0
   1  -2  11   88.15    9.08   0
  -1   2 -11   79.82    7.13   0
   2  -2  11  153.89    7.25   0
  -2   2 -11  164.30   10.04   0
  -3   2 -11   27.94    6.89   0
   3  -2  11   30.22    9.17   0
   2   1 -11   65.66    9.62   0
   2   1 -11   74.26   13.74   0
   1   1 -11    9.71   14.28   0
   1   1 -11   15.75    8.95   0
   0   1 -11  156.78   17.19   0
   0   1 -11  138.78    9.83   0
   1  -1  11  155.57    7.01   0
  -1   1 -11  164.41   19.58   0
  -1   1 -11  179.16    9.56   0
   2  -1  11   -4.00    8.38   0
   2  -1  11    2.58   15.09   0
  -2   1 -11    6.90    8.85   0
   3  -1  11   35.78    8.70   0
   3  -1  11   38.76   12.68   0
  -3   1 -11   42.58    6.70   0
   4  -1  11   -0.48    8.58   0
  -4   1 -11   73.71    9.99   0
   4  -1  11   61.76   11.94   0
   2   0 -11   59.38   11.49   0
   2   0 -11   67.12    9.44   0
   1   0 -11  120.55    9.61   0
   1   0 -11  109.94   11.92   0
   0   0 -11   17.95   10.98   0
   0   0  11   11.94   10.73   0
   0   0 -11    9.81    8.44   0
  -1   0 -11   66.42   11.73   0
   1   0  11   64.24   11.02   0
  -1   0 -11   71.40    8.91   0
   2   0  11  191.83    9.36   0
  -2   0 -11  222.82   15.29   0
  -2   0 -11  190.70    9.76   0
   2   0  11  206.27   12.20   0
   3   0  11   12.64    8.53   0
   3   0  11    3.00   10.34   0
  -3   0 -11    7.62   11.14   0
  -3   0 -11   10.72    9.06   0
   4   0  11    4.70    8.61   0
  -4   0 -11    1.71    8.81   0
  -4   0 -11    3.32    9.53   0
   4   0  11    0.02   10.57   0
   2  -1 -11  108.92   11.94   0
   2  -1 -11  114.03    7.99   0
  -1   1  11    4.57    8.59   0
   1  -1 -11   11.84    8.61   0
   1  -1 -11    9.81    8.70   0
   0  -1 -11   55.98   11.36   0
   0  -1 -11   68.87    6.60   0
   0   1  11   79.35    9.43   0
   1   1  11  167.55   11.85   0
  -1  -1 -11  167.15   11.79   0
  -1  -1 -11  171.45    9.47   0
   2   1  11   18.97   10.03   0
  -2  -1 -11   21.18    8.91   0
  -2  -1 -11   21.58    8.75   0
   3   1  11    1.84    8.76   0
   3   1  11    5.79    8.43   0
  -3  -1 -11   11.10   11.09   0
  -3  -1 -11    1.25    8.77   0
   4   1  11   -3.52    5.90   0
  -4  -1 -11  145.18   10.41   0
  -4  -1 -11  134.23    7.48   0
   4   1  11  146.06   11.53   0
   5   1  11    4.90    8.79   0
  -5  -1 -11   38.83    9.66   0
   5   1  11   40.14   11.31   0
  -5  -1 -11   49.95    9.71   0
  -1   2  11  146.36   10.27   0
   1  -2 -11  135.12   10.04   0
   1  -2 -11  120.77   10.16   0
   0   2  11  166.13    9.94   0
   0  -2 -11  163.45    7.12   0
   0  -2 -11  154.09   11.73   0
  -1  -2 -11   13.45    8.67   0
   1   2  11   11.37    8.50   0
  -1  -2 -11   22.98    8.80   0
   2   2  11  114.50    9.26   0
  -2  -2 -11  126.12    9.57   0
  -2  -2 -11   96.50    6.97   0
  -3  -2 -11   98.39    9.44   0
  -3  -2 -11   80.44    9.11   0
   3   2  11   99.18    9.24   0
   4   2  11   -5.82    8.67   0
  -4  -2 -11    7.21   11.72   0
  -4  -2 -11    4.13    6.52   0
   4   2  11   19.19    8.78   0
   5   2  11   -1.65    8.46   0
  -5  -2 -11   37.58    9.84   0
   5   2  11   28.58   11.45   0
  -5  -2 -11   41.51    9.16   0
   0   3  11   42.98    9.28   0
   0  -3 -11   48.19    9.13   0
   0  -3 -11   44.92    9.30   0
   1   3  11  155.87    9.89   0
  -1  -3 -11  166.45   10.23   0
  -1  -3 -11  144.53    9.50   0
   2   3  11   15.23    8.61   0
  -2  -3 -11   13.82    8.97   0
  -2  -3 -11   20.08    8.73   0
  -3  -3 -11    1.63    9.07   0
  -3  -3 -11    5.44    8.83   0
   3   3  11    8.04    8.64   0
  -4  -3 -11   21.73    9.40   0
  -4  -3 -11   32.37    9.20   0
   4   3  11   22.53    8.91   0
   1   4  11   -1.89    9.30   0
  -1  -4 -11   -0.70    9.27   0
  -1  -4 -11   14.77    9.27   0
   2   4  11   -3.83    9.15   0
  -2  -4 -11   19.84    9.05   0
  -2  -4 -11    7.34    9.10   0
   3   4  11  116.87    9.96   0
  -3  -4 -11   78.16   10.09   0
  -3  -4 -11   80.08    9.57   0
;
_shelx_hkl_checksum     94884
_shelx_res_file
;
    ss1605f.res created by SHELXL-2014/7
TITL Co(NCS)2(MeOH)2(3,5-Dimethylpyridine) in P-1 at 170K
CELL 0.71073   7.7027   7.8688   9.1970  87.403  81.419  76.295
ZERR    1.00   0.0005   0.0005   0.0005   0.005   0.005   0.005
LATT  1
SFAC C H N S CO O
UNIT 18 26 4 2 1 2
TEMP -103
BOND $H
L.S. 10
ACTA
HTAB
EQIV $1 x, y-1, z
HTAB O1 S1_$1
HTAB C15 N1
WGHT    0.050300    0.241200
FVAR       1.40573
CO1   5    0.000000    0.500000    0.500000    10.50000    0.03238    0.02301 =
         0.02244   -0.00096   -0.00600   -0.01104
N1    3    0.134279    0.668817    0.371936    11.00000    0.04187    0.03146 =
         0.02636    0.00066   -0.00564   -0.01604
C1    1    0.206362    0.778230    0.325290    11.00000    0.03300    0.02986 =
         0.02259   -0.00339   -0.00618   -0.00703
S1    4    0.308077    0.930601    0.256992    11.00000    0.04560    0.03036 =
         0.03578   -0.00176   -0.00037   -0.01838
O1    6    0.226252    0.283439    0.458083    11.00000    0.03285    0.03026 =
         0.04275   -0.01025   -0.00540   -0.00886
AFIX   3
H1    2    0.241612    0.191669    0.409803    11.00000   -1.20000
AFIX   0
C2    1    0.411482    0.296143    0.438034    11.00000    0.03081    0.04274 =
         0.05121   -0.00556   -0.00917   -0.01139
AFIX 137
H2A   2    0.445467    0.333966    0.336963    11.00000   -1.50000
H2B   2    0.489148    0.181605    0.456602    11.00000   -1.50000
H2C   2    0.426091    0.381518    0.506871    11.00000   -1.50000
AFIX   0
N11   3    0.111844    0.567804    0.685214    11.00000    0.03338    0.02552 =
         0.02402   -0.00181   -0.00641   -0.01013
C11   1    0.160708    0.449226    0.789925    11.00000    0.03665    0.02260 =
         0.02781   -0.00141   -0.00705   -0.01040
AFIX  43
H11   2    0.151417    0.332673    0.777452    11.00000   -1.20000
AFIX   0
C12   1    0.224151    0.487069    0.915625    11.00000    0.03036    0.02995 =
         0.02516   -0.00143   -0.00374   -0.00892
C13   1    0.235770    0.658448    0.931266    11.00000    0.03198    0.03135 =
         0.02608   -0.00591   -0.00509   -0.00978
AFIX  43
H13   2    0.277989    0.689995    1.015767    11.00000   -1.20000
AFIX   0
C14   1    0.186527    0.784117    0.825099    11.00000    0.03224    0.02597 =
         0.02923   -0.00448   -0.00265   -0.00958
C15   1    0.126288    0.731911    0.703336    11.00000    0.03229    0.02488 =
         0.02609   -0.00076   -0.00505   -0.00914
AFIX  43
H15   2    0.093664    0.816503    0.629149    11.00000   -1.20000
AFIX   0
C16   1    0.277960    0.347620    1.028052    11.00000    0.04181    0.03390 =
         0.02987    0.00274   -0.01137   -0.01095
AFIX 137
H16A  2    0.388234    0.264035    0.986674    11.00000   -1.50000
H16B  2    0.180703    0.286391    1.055391    11.00000   -1.50000
H16C  2    0.300064    0.401418    1.115468    11.00000   -1.50000
AFIX   0
C17   1    0.198300    0.970999    0.837467    11.00000    0.04796    0.02834 =
         0.04097   -0.00502   -0.00965   -0.01613
AFIX 137
H17A  2    0.217947    1.021803    0.738837    11.00000   -1.50000
H17B  2    0.299138    0.974728    0.889886    11.00000   -1.50000
H17C  2    0.085481    1.038157    0.891733    11.00000   -1.50000
AFIX   0
HKLF 4
REM  Co(NCS)2(MeOH)2(3,5-Dimethylpyridine) in P-1 at 170K
REM R1 =  0.0344 for    2052 Fo > 4sig(Fo)  and  0.0430 for all    2431 data
REM    127 parameters refined using      0 restraints
END
WGHT      0.0503      0.2412
REM Instructions for potential hydrogen bonds
HTAB O1 S1_$1
HTAB C15 N1
REM Highest difference peak  0.366,  deepest hole -0.367,  1-sigma level  0.065
Q1    1   0.1399  0.5668  0.4767  11.00000  0.05    0.37
Q2    1   0.1431  0.3644  0.4855  11.00000  0.05    0.34
Q3    1   0.1791  1.0083  0.9669  11.00000  0.05    0.34
Q4    1   0.1369  0.3785  0.4470  11.00000  0.05    0.32
Q5    1   0.3253  0.9938  0.7803  11.00000  0.05    0.31
Q6    1   0.1129  0.5968  0.4477  11.00000  0.05    0.31
Q7    1   0.1458  0.5183  0.5674  11.00000  0.05    0.30
Q8    1   0.0242  0.5966  0.3873  11.00000  0.05    0.30
Q9    1  -0.0092  0.5540  0.6340  11.00000  0.05    0.29
Q10   1   0.0527  0.3582  0.4248  11.00000  0.05    0.28
Q11   1   0.1190  0.3732  0.5691  11.00000  0.05    0.27
Q12   1   0.0766  0.4400  0.6156  11.00000  0.05    0.25
Q13   1   0.2216  0.3857  1.1327  11.00000  0.05    0.25
Q14   1   0.1464  0.7634  0.7770  11.00000  0.05    0.24
Q15   1   0.2260  0.4799  0.8440  11.00000  0.05    0.24
Q16   1   0.4384  0.4199  0.4214  11.00000  0.05    0.23
Q17   1   0.4813  0.2396  0.3439  11.00000  0.05    0.23
Q18   1   0.4925  0.2020  0.3602  11.00000  0.05    0.23
Q19   1   0.0841  1.0482  0.8001  11.00000  0.05    0.23
Q20   1   0.2553  0.5613  0.9071  11.00000  0.05    0.22
;
_shelx_res_checksum     9896
