# Supplementary material for: Crystal structure of bis­(3,5-di­methyl­pyridine-κN)bis­(methanol-κO)bis­(thio­cyanato-κN)cobalt(II)
Source: Acta Crystallogr E Crystallogr Commun. 2016 Nov 18;72(Pt 12):1824–6. doi: 10.1107/S2056989016018326 (PMC5137618; doi:10.1107/S2056989016018326)
Supplement: Supplementary file 2 [file e-72-01824-Isup2.hkl]

data_I                                                                          
_shelx_title ' Co(NCS)2(MeOH)2(3,5-Dimethylpyridine) in P-1 at 170K'            
_shelx_refln_list_code          4                                               
_shelx_F_calc_maximum       69.53                                               
_exptl_crystal_F_000       237.00                                               
_reflns_d_resolution_high  0.7712                                               
                                                                                
loop_                                                                           
 _space_group_symop_operation_xyz                                               
 'x, y, z'                                                                      
 '-x, -y, -z'                                                                   
                                                                                
_cell_length_a     7.7027                                                       
_cell_length_b     7.8688                                                       
_cell_length_c     9.1970                                                       
_cell_angle_alpha  87.403                                                       
_cell_angle_beta   81.419                                                       
_cell_angle_gamma  76.295                                                       
                                                                                
_shelx_F_squared_multiplier     1.000                                           
                                                                                
loop_                                                                           
 _refln_index_h                                                                 
 _refln_index_k                                                                 
 _refln_index_l                                                                 
 _refln_F_squared_calc                                                          
 _refln_F_squared_meas                                                          
 _refln_F_squared_sigma                                                         
 _refln_observed_status                                                         
   2   0   0       3089.24       3150.77        21.39 o                         
   3   0   0         62.28         93.88         5.73 o                         
   4   0   0        297.81        271.47         4.20 o                         
   5   0   0        131.35        145.35         3.61 o                         
   6   0   0         89.64         94.06         2.94 o                         
   7   0   0        105.91        111.93         2.97 o                         
   8   0   0         12.09         12.70         2.64 o                         
   9   0   0         72.91         66.83         2.98 o                         
  -9   1   0         20.21         17.46         3.10 o                         
  -8   1   0        107.05        125.93         4.78 o                         
  -7   1   0         92.72         99.56         3.28 o                         
  -6   1   0         13.47         17.78         2.13 o                         
  -5   1   0         51.68         50.53         2.63 o                         
  -4   1   0        178.17        168.41         9.85 o                         
  -3   1   0          8.35         11.09         3.18 o                         
  -2   1   0       3010.85       2791.86        15.32 o                         
  -1   1   0       4203.42       4257.80        48.28 o                         
   0   1   0       1740.61       1877.92        14.56 o                         
   1   1   0        458.57        474.48         7.93 o                         
   2   1   0         23.99         41.06         9.43 o                         
   3   1   0         52.49         50.76         3.63 o                         
   4   1   0         26.63         29.13         3.66 o                         
   5   1   0       1018.96        988.61        11.22 o                         
   6   1   0         48.42         40.56         4.03 o                         
   7   1   0         16.24         20.79         2.41 o                         
   8   1   0        316.36        318.99         4.27 o                         
   9   1   0         37.32         35.37         6.10 o                         
  -8   2   0          0.85          0.15         2.50 o                         
  -7   2   0          0.46          1.16         3.34 o                         
  -6   2   0        175.80        165.73         3.49 o                         
  -5   2   0          0.68          2.31         2.97 o                         
  -4   2   0         92.04         95.87         3.37 o                         
  -3   2   0       1903.95       1852.75        63.34 o                         
  -2   2   0       1500.20       1432.78         7.70 o                         
  -1   2   0         42.48         41.70         3.74 o                         
   0   2   0        119.80        121.29         4.98 o                         
   1   2   0       2696.22       2656.89        12.63 o                         
   2   2   0         37.24         50.76         3.88 o                         
   3   2   0        372.77        363.71         6.91 o                         
   4   2   0        393.64        348.61         3.76 o                         
   5   2   0          2.93          0.88         2.83 o                         
   6   2   0        301.41        313.87         4.63 o                         
   7   2   0        388.26        407.66         4.81 o                         
   8   2   0         28.43         28.54         3.91 o                         
   9   2   0          5.97          6.89         3.46 o                         
  -8   3   0          2.42          4.79         2.03 o                         
  -7   3   0          1.88          2.75         4.00 o                         
  -6   3   0         35.43         41.28         4.20 o                         
  -5   3   0        221.10        230.63         3.62 o                         
  -4   3   0        477.96        479.61         5.42 o                         
  -3   3   0         47.81         47.75         2.65 o                         
  -2   3   0        104.01         98.85         3.11 o                         
  -1   3   0       1329.22       1222.81         6.97 o                         
   0   3   0         92.41         92.46         3.57 o                         
   1   3   0         87.87         89.08         3.70 o                         
   2   3   0       3083.36       3080.94        10.70 o                         
   3   3   0        350.04        321.97         4.29 o                         
   4   3   0          9.60         11.04         2.77 o                         
   5   3   0        189.44        194.09         3.26 o                         
   6   3   0        447.57        466.00         6.16 o                         
   7   3   0          4.48          4.91         3.55 o                         
   8   3   0         33.53         31.95         3.72 o                         
   9   3   0         81.00         73.51         4.60 o                         
  -7   4   0          9.29         12.19         3.10 o                         
  -6   4   0        129.30        124.78         3.41 o                         
  -5   4   0        442.39        440.75        11.07 o                         
  -4   4   0          2.67          3.62         2.90 o                         
  -3   4   0         40.74         39.24         2.96 o                         
  -2   4   0        126.18        123.51         2.68 o                         
  -1   4   0        133.76        130.97         3.00 o                         
   0   4   0       1044.66       1091.17         6.12 o                         
   1   4   0       1385.71       1295.00         6.72 o                         
   2   4   0          3.48          4.20         2.78 o                         
   3   4   0         89.18        108.98         2.95 o                         
   4   4   0        844.64        796.79        18.13 o                         
   5   4   0        291.32        285.38         7.31 o                         
   6   4   0          0.98          0.73         3.40 o                         
   7   4   0        111.40        113.03         4.53 o                         
   8   4   0         63.20         64.99         4.50 o                         
   9   4   0         55.04         47.04         4.66 o                         
  -7   5   0         55.30         30.03        14.21 o                         
  -6   5   0          4.25          7.72         3.05 o                         
  -5   5   0          3.00          3.18         2.37 o                         
  -4   5   0        286.58        291.95         3.44 o                         
  -3   5   0        185.03        195.65         2.79 o                         
  -2   5   0          0.72          1.27         2.25 o                         
  -1   5   0        319.35        319.67         3.19 o                         
   0   5   0        744.08        714.34         4.85 o                         
   1   5   0          8.96         10.02         2.65 o                         
   2   5   0        183.68        155.31         3.32 o                         
   3   5   0        599.51        566.49         9.50 o                         
   4   5   0          0.94          2.30         2.57 o                         
   5   5   0         87.02         99.67         5.91 o                         
   6   5   0        241.07        251.62         4.87 o                         
   7   5   0         37.30         33.59         4.05 o                         
   8   5   0         44.51         52.56         4.44 o                         
   9   5   0        193.39        148.60         5.65 o                         
  -6   6   0         13.43          6.26         5.11 o                         
  -5   6   0         74.91         76.80         3.32 o                         
  -4   6   0        270.73        271.99         3.81 o                         
  -3   6   0        124.84        129.26         2.65 o                         
  -2   6   0        109.05        110.69         3.15 o                         
  -1   6   0         24.47         22.93         2.35 o                         
   0   6   0         29.23         28.78         2.46 o                         
   1   6   0       1025.48       1006.65         7.29 o                         
   2   6   0        197.63        182.48         3.05 o                         
   3   6   0         59.67         60.26         2.74 o                         
   4   6   0         52.87         57.97         2.57 o                         
   5   6   0        437.08        473.41        12.62 o                         
   6   6   0         82.58         81.45         4.34 o                         
   7   6   0         98.54        110.58         3.26 o                         
   8   6   0        111.56        112.85         4.89 o                         
   9   6   0          4.74          3.74         4.84 o                         
  -5   7   0         11.31          6.93         3.66 o                         
  -4   7   0        123.83        118.18         3.10 o                         
  -3   7   0        110.43        115.89         2.67 o                         
  -2   7   0          5.54          9.35         2.26 o                         
  -1   7   0         23.15         27.59         2.40 o                         
   0   7   0        311.39        315.55         3.17 o                         
   1   7   0         20.28         24.86         2.36 o                         
   2   7   0         12.29         10.37         2.30 o                         
   3   7   0        448.33        455.92         4.57 o                         
   4   7   0        273.95        264.99         3.83 o                         
   5   7   0          5.59          7.18         2.89 o                         
   6   7   0        170.65        187.63         7.65 o                         
   7   7   0         49.85         52.43         5.27 o                         
   8   7   0          0.52          1.31         2.95 o                         
  -4   8   0         20.51         13.83         3.44 o                         
  -3   8   0          0.37          3.76         2.47 o                         
  -2   8   0         50.55         53.12         4.89 o                         
  -1   8   0        131.47        139.46         2.79 o                         
   0   8   0          8.42          8.76         2.38 o                         
   1   8   0         14.57         15.83         2.43 o                         
   2   8   0        218.67        212.77        10.61 o                         
   3   8   0         48.16         41.75         2.68 o                         
   4   8   0        168.76        180.02         3.63 o                         
   5   8   0        187.94        206.55         3.61 o                         
   6   8   0          0.48          2.20         3.02 o                         
   7   8   0          1.67          3.26         2.50 o                         
  -2   9   0         30.10         30.43         3.15 o                         
  -1   9   0          3.30          4.43         2.58 o                         
   0   9   0         27.74         27.61         2.57 o                         
   1   9   0         34.27         34.08         2.56 o                         
   2   9   0         10.91         14.50         2.62 o                         
   3   9   0        157.50        167.01         3.00 o                         
   4   9   0        260.90        254.34         4.45 o                         
   5   9   0          0.28          1.78         2.63 o                         
   6   9   0          0.54          1.24         3.20 o                         
   1  10   0         33.05         33.79         3.26 o                         
   2  10   0        217.24        194.63        17.79 o                         
   3  10   0         17.54         13.25         2.84 o                         
   4  10   0         10.33         11.40         3.81 o                         
  -3 -10   1          0.56          1.42         2.87 o                         
  -2 -10   1         29.94         24.30         3.47 o                         
  -1 -10   1         28.38         26.99         3.74 o                         
  -6  -9   1         87.28         81.19         6.82 o                         
  -5  -9   1         10.14          8.60         3.01 o                         
  -4  -9   1         47.79         49.43         3.11 o                         
  -3  -9   1        192.24        200.35         4.74 o                         
  -2  -9   1         12.51         11.86         2.60 o                         
  -1  -9   1          6.81          7.17         2.49 o                         
   0  -9   1        134.05        136.57         5.59 o                         
   1  -9   1         65.03         60.60         2.77 o                         
   2  -9   1          4.61          2.68         3.40 o                         
  -7  -8   1         60.18         58.90         3.60 o                         
  -6  -8   1          0.60          3.90         3.15 o                         
  -5  -8   1         45.01         44.98         6.17 o                         
  -4  -8   1        392.17        414.91         9.25 o                         
  -3  -8   1         74.54         73.19         2.75 o                         
  -2  -8   1         33.15         37.39         2.58 o                         
  -1  -8   1         44.61         48.95         2.54 o                         
   0  -8   1         21.11         20.28         2.42 o                         
   1  -8   1         19.11         20.34         2.44 o                         
   2  -8   1        195.41        202.84         4.66 o                         
   3  -8   1         56.36         55.71         4.57 o                         
   4  -8   1          1.96          4.00         3.24 o                         
  -8  -7   1          0.32          2.63         4.64 o                         
  -7  -7   1          0.38         -0.74         3.18 o                         
  -6  -7   1        519.37        582.75         6.47 o                         
  -5  -7   1        276.49        309.34         3.95 o                         
  -4  -7   1          7.05          8.47         2.52 o                         
  -3  -7   1        159.84        164.12         3.17 o                         
  -2  -7   1        210.63        215.13         2.99 o                         
  -1  -7   1         25.10         23.76         2.30 o                         
   0  -7   1          5.51          8.14         2.30 o                         
   1  -7   1        256.91        282.67         4.36 o                         
   2  -7   1        173.59        172.54         4.28 o                         
   3  -7   1         87.00         83.96         3.32 o                         
   4  -7   1        115.22        108.25         3.53 o                         
   5  -7   1          0.71          1.07         3.15 o                         
  -8  -6   1         17.54         16.06         4.53 o                         
  -7  -6   1        273.43        296.88         5.56 o                         
  -6  -6   1        133.89        143.20         3.40 o                         
  -5  -6   1         56.28         55.27         2.96 o                         
  -4  -6   1        113.31        119.42         3.07 o                         
  -3  -6   1         23.92         28.62         2.59 o                         
  -2  -6   1          3.48          3.73         2.37 o                         
  -1  -6   1        308.80        331.04         3.47 o                         
   0  -6   1         67.27         62.31         2.58 o                         
   1  -6   1          0.29          3.34         2.24 o                         
   2  -6   1        827.92        860.07         6.86 o                         
   3  -6   1        495.79        536.04        15.27 o                         
   4  -6   1          5.61          2.10         3.48 o                         
   5  -6   1         18.19         12.65         3.14 o                         
   6  -6   1          6.32          5.19         3.14 o                         
  -9  -5   1         72.67         52.04         3.84 o                         
  -8  -5   1        144.27        159.76         4.90 o                         
  -7  -5   1         16.19         12.94         4.16 o                         
  -6  -5   1         58.57         61.30         6.67 o                         
  -5  -5   1        430.44        467.10        11.56 o                         
  -4  -5   1         12.83         17.96         3.25 o                         
  -3  -5   1         17.61         18.13         2.61 o                         
  -2  -5   1        659.64        604.53         4.28 o                         
  -1  -5   1        193.41        183.92         3.12 o                         
   0  -5   1        186.22        198.05         4.02 o                         
   1  -5   1        815.50        765.97         7.57 o                         
   2  -5   1        320.18        318.32         3.27 o                         
   3  -5   1          1.05          1.91         2.93 o                         
   4  -5   1          8.71         12.23         2.87 o                         
   5  -5   1         53.77         54.45         3.08 o                         
   6  -5   1          1.88          4.76         2.98 o                         
   7  -5   1         29.84         19.75        15.25 o                         
  -9  -4   1         43.58         39.45         4.73 o                         
  -8  -4   1         54.80         56.25         4.52 o                         
  -7  -4   1        368.25        380.49         5.80 o                         
  -6  -4   1          1.76          3.94         4.17 o                         
  -5  -4   1        357.26        383.74         5.15 o                         
  -4  -4   1        405.71        382.55         4.23 o                         
  -3  -4   1       1406.18       1393.66        14.26 o                         
  -2  -4   1        180.24        205.65         3.28 o                         
  -1  -4   1        255.48        235.08         3.33 o                         
   0  -4   1       1125.57       1123.05         5.47 o                         
   1  -4   1        123.23        109.31         2.70 o                         
   2  -4   1          1.41          4.70         2.06 o                         
   3  -4   1        436.59        439.16         4.35 o                         
   4  -4   1         24.29         24.16         2.98 o                         
   5  -4   1         11.21         14.95         2.87 o                         
   6  -4   1        145.10        152.50         4.78 o                         
   7  -4   1         20.48         21.52         3.28 o                         
  -9  -3   1         21.85         20.07         4.54 o                         
  -8  -3   1        184.50        186.92         4.37 o                         
  -7  -3   1         13.01         10.90         4.11 o                         
  -6  -3   1         18.17         17.15         4.33 o                         
  -5  -3   1         74.30         89.23         4.73 o                         
  -4  -3   1        711.40        695.63         7.40 o                         
  -3  -3   1        480.80        444.07        16.36 o                         
  -2  -3   1        934.84        967.08         9.07 o                         
  -1  -3   1        567.17        530.72         5.60 o                         
   0  -3   1         53.71         57.38         2.92 o                         
   1  -3   1        593.57        548.06         4.32 o                         
   2  -3   1        574.93        530.92         5.21 o                         
   3  -3   1         48.01         51.84         2.98 o                         
   4  -3   1        205.95        207.22         3.75 o                         
   5  -3   1        234.30        245.34         3.67 o                         
   6  -3   1         25.59         22.93         2.37 o                         
   7  -3   1          1.15          2.05         2.87 o                         
   8  -3   1         27.66         28.76         2.70 o                         
  -9  -2   1         29.27         29.82         3.71 o                         
  -8  -2   1          3.33          2.82         3.28 o                         
  -7  -2   1         44.64         49.46         3.46 o                         
  -6  -2   1        706.88        676.14         5.81 o                         
  -5  -2   1          8.29          6.11         3.74 o                         
  -4  -2   1         31.42         30.77         3.81 o                         
  -3  -2   1       2176.09       2250.77        13.89 o                         
  -2  -2   1        833.51        811.46         9.49 o                         
  -1  -2   1        181.66        171.62         3.89 o                         
   0  -2   1        207.47        202.99         4.05 o                         
   1  -2   1         29.43         27.01         3.24 o                         
   2  -2   1        157.73        162.12         4.69 o                         
   3  -2   1       1754.82       1758.70        40.13 o                         
   4  -2   1        965.70        877.34         5.54 o                         
   5  -2   1        176.81        179.16         3.55 o                         
   6  -2   1          3.42          5.67         1.98 o                         
   7  -2   1        188.18        197.72         4.38 o                         
   8  -2   1         40.57         35.20         2.69 o                         
   9  -2   1          8.76          8.42         2.96 o                         
  -9  -1   1          2.80          5.30         2.62 o                         
  -8  -1   1         46.25         51.41         3.43 o                         
  -7  -1   1         82.62         95.26         3.90 o                         
  -6  -1   1         25.32         27.71         3.49 o                         
  -5  -1   1        439.52        452.97        10.09 o                         
  -4  -1   1         59.92         44.63         2.99 o                         
  -3  -1   1         60.36         86.84         5.65 o                         
  -2  -1   1        660.29        641.04         9.98 o                         
  -1  -1   1       4833.81       5035.48        24.79 o                         
   0  -1   1        899.55        917.26         8.72 o                         
   1  -1   1          2.73          4.26         3.77 o                         
   2  -1   1       2696.88       2617.01        11.25 o                         
   3  -1   1        273.60        237.86         6.45 o                         
   4  -1   1          2.38          2.67         4.44 o                         
   5  -1   1        121.22        121.26         3.51 o                         
   6  -1   1         38.19         44.67         4.80 o                         
   7  -1   1         41.54         42.42         2.20 o                         
   8  -1   1         81.74         92.60         2.77 o                         
   9  -1   1         44.22         44.06         2.90 o                         
  -9   0   1         88.28         77.77        16.70 o                         
  -8   0   1         21.93         27.96         2.55 o                         
  -7   0   1         12.52         16.62         2.07 o                         
  -6   0   1        169.19        178.14         3.71 o                         
  -5   0   1         80.55         67.83         6.07 o                         
  -1   0   1        621.46        627.87        11.30 o                         
   0   0   1        813.63        939.20         8.91 o                         
   1   0   1        477.11        559.58         6.20 o                         
   2   0   1         11.60          8.26         4.17 o                         
   3   0   1          0.61          3.45         2.92 o                         
   4   0   1        512.45        445.27         4.85 o                         
   5   0   1        261.35        253.57         4.07 o                         
   6   0   1          5.87          8.82         3.12 o                         
   7   0   1        216.57        234.52         6.95 o                         
   8   0   1         81.24         82.06         3.48 o                         
   9   0   1          5.55          7.47         2.61 o                         
  -9   1   1          5.73          3.05         2.35 o                         
  -8   1   1         13.09         13.17         2.33 o                         
  -7   1   1        147.39        158.53         2.44 o                         
  -6   1   1          0.61          3.47         3.52 o                         
  -5   1   1         16.26         19.72         2.98 o                         
  -4   1   1        781.46        729.95         6.86 o                         
  -3   1   1        701.48        620.26         6.95 o                         
  -2   1   1       1166.34       1114.57         9.71 o                         
  -1   1   1       1782.50       1954.13        33.38 o                         
   0   1   1        196.88        230.45         6.27 o                         
   1   1   1          6.53          6.71         3.35 o                         
   2   1   1        557.57        552.27         5.44 o                         
   3   1   1        385.08        391.95         3.88 o                         
   4   1   1        357.54        394.90         4.23 o                         
   5   1   1        556.23        535.10         8.79 o                         
   6   1   1       1274.97       1278.32        18.36 o                         
   7   1   1         30.83         40.55         3.43 o                         
   8   1   1          0.19          2.05         2.42 o                         
   9   1   1         24.50         22.44         3.30 o                         
  -8   2   1         24.33         26.69         2.59 o                         
  -7   2   1         22.84         24.67         3.04 o                         
  -6   2   1        177.27        184.37         6.53 o                         
  -5   2   1        100.49        100.77         3.30 o                         
  -4   2   1          7.88         10.80         2.74 o                         
  -3   2   1        163.34        174.23         4.71 o                         
  -2   2   1       3581.14       3494.35        30.90 o                         
  -1   2   1       1570.20       1516.28         9.07 o                         
   0   2   1        698.07        740.27         6.84 o                         
   1   2   1        336.80        331.84         5.21 o                         
   2   2   1        205.46        197.50         3.82 o                         
   3   2   1         83.91         83.13         2.82 o                         
   4   2   1        495.00        468.07         5.53 o                         
   5   2   1        375.33        375.41         4.93 o                         
   6   2   1        202.12        204.82         4.19 o                         
   7   2   1        163.25        168.23         3.84 o                         
   8   2   1         71.54         78.39         3.57 o                         
   9   2   1          7.40          6.00         2.69 o                         
  -8   3   1          5.67          6.00         3.32 o                         
  -7   3   1         78.50         73.17         3.35 o                         
  -6   3   1         83.49         93.04         3.24 o                         
  -5   3   1          1.55          1.11         2.86 o                         
  -4   3   1        211.03        188.95         4.66 o                         
  -3   3   1        686.02        643.79         4.32 o                         
  -2   3   1          5.70          9.63         2.66 o                         
  -1   3   1       1026.59       1042.24         6.04 o                         
   0   3   1       1650.35       1576.17         7.55 o                         
   1   3   1        111.06        136.77         3.75 o                         
   2   3   1         12.70         21.04         3.30 o                         
   3   3   1       1192.69       1123.10         8.56 o                         
   4   3   1        472.27        479.29         7.00 o                         
   5   3   1          0.84          2.11         2.58 o                         
   6   3   1        595.92        615.09         6.42 o                         
   7   3   1        270.15        276.35         4.45 o                         
   8   3   1          4.66          5.77         3.35 o                         
   9   3   1         10.38         10.71         3.63 o                         
  -7   4   1          1.20          1.87         2.50 o                         
  -6   4   1          3.96          4.72         2.86 o                         
  -5   4   1        325.42        334.35        12.10 o                         
  -4   4   1        108.91        111.57         4.28 o                         
  -3   4   1          1.08          3.84         2.06 o                         
  -2   4   1        319.10        318.93         3.79 o                         
  -1   4   1       1034.52       1037.14        21.73 o                         
   0   4   1         67.67         65.58         2.93 o                         
   1   4   1         29.68         59.99         2.28 o                         
   2   4   1         99.57         75.92         3.08 o                         
   3   4   1         68.01         77.23         2.43 o                         
   4   4   1       1141.32       1134.60        14.56 o                         
   5   4   1        918.33        912.47        12.01 o                         
   6   4   1          7.76          9.73         2.99 o                         
   7   4   1         18.86         15.64         2.88 o                         
   8   4   1        203.90        212.42         5.08 o                         
   9   4   1         24.43         25.39         4.35 o                         
  -7   5   1          5.89          4.14         3.99 o                         
  -6   5   1         86.00         92.32         3.32 o                         
  -5   5   1         65.07         59.44         3.13 o                         
  -4   5   1         66.16         68.73         2.95 o                         
  -3   5   1        323.58        320.99         3.59 o                         
  -2   5   1         25.24         24.30         2.63 o                         
  -1   5   1         54.57         54.03         2.46 o                         
   0   5   1        635.33        621.09         4.54 o                         
   1   5   1        302.67        279.06         3.65 o                         
   2   5   1          0.40          2.24         2.25 o                         
   3   5   1        574.81        556.44         9.96 o                         
   4   5   1        587.83        600.28         4.16 o                         
   5   5   1         35.60         36.75         2.42 o                         
   6   5   1         62.40         68.44         2.59 o                         
   7   5   1        287.03        318.26         3.36 o                         
   8   5   1          7.48         10.58         4.18 o                         
   9   5   1          5.37          3.55         4.33 o                         
  -6   6   1         70.42         42.96        25.72 o                         
  -5   6   1         70.61         74.83         3.34 o                         
  -4   6   1         33.77         35.70         3.44 o                         
  -3   6   1         20.05         24.10         1.95 o                         
  -2   6   1        108.21        113.80         4.02 o                         
  -1   6   1        286.63        298.92         5.76 o                         
   0   6   1          0.74          0.58         2.52 o                         
   1   6   1         66.32         67.85         2.95 o                         
   2   6   1        910.61        892.77         5.08 o                         
   3   6   1        250.32        237.72         3.28 o                         
   4   6   1          5.80          5.67         2.43 o                         
   5   6   1        317.47        334.13         3.53 o                         
   6   6   1        201.33        217.60         5.12 o                         
   7   6   1          3.12          4.39         2.85 o                         
   8   6   1         43.56         43.29         3.59 o                         
   9   6   1         15.57          0.03         4.36 o                         
  -5   7   1         11.55          5.97         3.20 o                         
  -4   7   1         18.04         16.56         2.30 o                         
  -3   7   1         31.90         33.06         2.47 o                         
  -2   7   1        171.15        166.46         4.52 o                         
  -1   7   1          1.13          2.00         3.65 o                         
   0   7   1         10.58         13.69         2.61 o                         
   1   7   1        567.01        599.07         4.29 o                         
   2   7   1        180.63        175.25         5.26 o                         
   3   7   1         80.91         64.12         3.13 o                         
   4   7   1         99.43        111.49         3.00 o                         
   5   7   1          7.56          8.31         2.32 o                         
   6   7   1         47.86         51.65         3.04 o                         
   7   7   1        251.61        266.86         3.85 o                         
   8   7   1         33.41         34.86         3.34 o                         
  -4   8   1         18.72         12.68         6.19 o                         
  -3   8   1          0.63          0.00         2.52 o                         
  -2   8   1          1.17          2.89         2.04 o                         
  -1   8   1        313.73        331.95         3.65 o                         
   0   8   1        154.31        166.33         6.30 o                         
   1   8   1          3.05          8.33         2.33 o                         
   2   8   1        138.72        139.02         4.34 o                         
   3   8   1        179.02        188.28         2.96 o                         
   4   8   1          0.29          0.56         2.50 o                         
   5   8   1         19.81         23.84         2.45 o                         
   6   8   1        199.23        205.24         5.74 o                         
   7   8   1         15.35         12.98         4.51 o                         
  -2   9   1         31.13         23.10         2.71 o                         
  -1   9   1          8.60          6.84         2.18 o                         
   0   9   1         22.66         18.74         2.53 o                         
   1   9   1        111.03        105.86         7.24 o                         
   2   9   1         44.26         46.91         2.63 o                         
   3   9   1          1.01         -0.62         2.64 o                         
   4   9   1        150.17        166.84         3.48 o                         
   5   9   1         76.23         76.49         2.71 o                         
   6   9   1          2.87          3.82         3.18 o                         
   1  10   1          7.14          5.52         2.75 o                         
   2  10   1          6.80          8.12         2.70 o                         
   3  10   1        178.38        180.05        12.91 o                         
   4  10   1         39.05         35.59         3.05 o                         
  -5  -9   2        107.44        106.37         8.17 o                         
  -4  -9   2          3.71          4.18         2.88 o                         
  -3  -9   2          0.27         -0.89         3.09 o                         
  -2  -9   2        207.67        205.81         4.56 o                         
  -1  -9   2         53.72         58.28         2.97 o                         
   0  -9   2         15.99         16.30         2.80 o                         
   1  -9   2         69.46         61.62         3.06 o                         
   2  -9   2          0.66          1.60         3.78 o                         
  -7  -8   2        127.78        105.40         5.80 o                         
  -6  -8   2         58.50         54.42         3.35 o                         
  -5  -8   2          6.35         11.46         2.95 o                         
  -4  -8   2        153.16        158.25         3.44 o                         
  -3  -8   2        169.43        185.47         5.59 o                         
  -2  -8   2          1.13          1.33         2.93 o                         
  -1  -8   2         40.14         42.60         2.92 o                         
   0  -8   2         85.41         88.43         2.75 o                         
   1  -8   2         12.87         15.36         2.45 o                         
   2  -8   2         41.13         39.30         3.20 o                         
   3  -8   2         98.85         88.87         3.63 o                         
   4  -8   2          6.62          4.80         3.42 o                         
  -8  -7   2        169.62        152.44         5.92 o                         
  -7  -7   2         22.65         25.91         4.54 o                         
  -6  -7   2          5.33          5.66         3.04 o                         
  -5  -7   2        205.31        216.90         4.70 o                         
  -4  -7   2         88.09         95.22         2.89 o                         
  -3  -7   2          4.97          7.98         2.84 o                         
  -2  -7   2         71.13         70.47         2.75 o                         
  -1  -7   2         43.78         49.07         2.61 o                         
   0  -7   2          0.27          1.19         2.49 o                         
   1  -7   2        299.31        306.84         4.56 o                         
   2  -7   2        408.00        412.88         3.48 o                         
   3  -7   2          5.63          6.63         2.96 o                         
   4  -7   2          2.32          2.50         3.14 o                         
   5  -7   2          6.11          3.01         3.19 o                         
  -8  -6   2          0.13          2.21         4.49 o                         
  -7  -6   2         27.97         27.43         4.24 o                         
  -6  -6   2        197.50        206.14         5.16 o                         
  -5  -6   2         86.33         95.39         3.15 o                         
  -4  -6   2         93.25         92.20         3.45 o                         
  -3  -6   2        139.48        147.43         3.22 o                         
  -2  -6   2        176.93        172.12         3.46 o                         
  -1  -6   2          5.79          8.59         3.46 o                         
   0  -6   2       1862.41       1847.18         6.56 o                         
   1  -6   2        483.39        492.72         3.75 o                         
   2  -6   2          8.04          8.11         2.31 o                         
   3  -6   2         11.00         12.94         2.93 o                         
   4  -6   2         54.70         61.39         3.10 o                         
   5  -6   2          2.30          1.45         2.97 o                         
   6  -6   2          5.92          3.24         3.16 o                         
  -9  -5   2          3.74          6.42         4.59 o                         
  -8  -5   2         92.46         88.39         5.00 o                         
  -7  -5   2        115.66        124.94         4.94 o                         
  -6  -5   2          2.11          3.30         3.99 o                         
  -5  -5   2        207.77        204.35         8.96 o                         
  -4  -5   2        201.80        203.99         8.44 o                         
  -3  -5   2         94.22         85.21         2.94 o                         
  -2  -5   2         97.92         95.35         3.04 o                         
  -1  -5   2       1324.65       1256.08         5.86 o                         
   0  -5   2        723.09        718.08         4.73 o                         
   1  -5   2         80.16         68.47         3.22 o                         
   2  -5   2         41.87         48.18         2.43 o                         
   3  -5   2         12.53         15.33         3.25 o                         
   4  -5   2         33.49         33.93         2.52 o                         
   5  -5   2        151.60        164.83         9.24 o                         
   6  -5   2          0.41          1.52         2.99 o                         
   7  -5   2          0.10          2.67         3.18 o                         
  -9  -4   2        175.13        123.67         5.60 o                         
  -8  -4   2         25.52         27.05         4.46 o                         
  -7  -4   2          0.36          0.56         4.17 o                         
  -6  -4   2         93.10         93.61         3.68 o                         
  -5  -4   2         13.79         18.86         4.42 o                         
  -4  -4   2         50.26         61.44         3.31 o                         
  -3  -4   2       1004.61       1003.01        15.60 o                         
  -2  -4   2        667.38        693.62         5.37 o                         
  -1  -4   2         94.05        108.36         3.11 o                         
   0  -4   2        446.04        451.76         4.81 o                         
   1  -4   2       1928.53       1863.18         6.83 o                         
   2  -4   2         11.40         13.54         3.26 o                         
   3  -4   2          3.39          3.08         2.47 o                         
   4  -4   2         83.80         88.28         3.22 o                         
   5  -4   2         15.20         16.60         2.94 o                         
   6  -4   2         28.67         31.68         4.00 o                         
   7  -4   2         75.92         67.18         4.29 o                         
  -9  -3   2          5.70          1.84         4.62 o                         
  -8  -3   2         20.74         21.66         4.28 o                         
  -7  -3   2         62.44         74.20         4.56 o                         
  -6  -3   2          6.52         10.98         4.23 o                         
  -5  -3   2         23.98         28.09         4.43 o                         
  -4  -3   2        910.21        912.74         8.20 o                         
  -3  -3   2        290.27        289.18         7.49 o                         
  -2  -3   2        135.27        125.64         3.17 o                         
  -1  -3   2       1239.92       1182.73         6.27 o                         
   0  -3   2         61.67         59.09         2.75 o                         
   1  -3   2        283.14        303.51         3.22 o                         
   2  -3   2       1118.10       1100.67        12.02 o                         
   3  -3   2         61.56         68.74         3.43 o                         
   4  -3   2        101.23        104.33         2.86 o                         
   5  -3   2         59.55         53.17         3.15 o                         
   6  -3   2        419.25        421.06        10.36 o                         
   7  -3   2         11.25         13.19         2.56 o                         
   8  -3   2          3.81          5.25         2.67 o                         
  -9  -2   2         41.70         43.96         3.93 o                         
  -8  -2   2         27.27         33.73         3.78 o                         
  -7  -2   2         43.65         42.14         3.68 o                         
  -6  -2   2        182.23        173.06         3.60 o                         
  -5  -2   2        674.82        670.24         8.81 o                         
  -4  -2   2          4.42          6.39         4.06 o                         
  -3  -2   2        297.96        282.19         5.07 o                         
  -2  -2   2       1799.14       1741.60        25.91 o                         
  -1  -2   2        548.38        507.27         6.29 o                         
   0  -2   2         13.04         17.29         3.15 o                         
   1  -2   2       1076.02       1091.53         7.52 o                         
   2  -2   2        656.75        572.52         8.21 o                         
   3  -2   2         29.77         45.05         2.62 o                         
   4  -2   2        284.38        262.59         3.90 o                         
   5  -2   2        165.17        170.48         2.69 o                         
   6  -2   2         47.53         49.82         2.50 o                         
   7  -2   2         97.00        105.07         2.71 o                         
   8  -2   2         22.42         25.63         2.70 o                         
   9  -2   2         13.50          7.07         2.84 o                         
  -9  -1   2          0.50         -0.28         2.78 o                         
  -8  -1   2          3.27          3.20         2.64 o                         
  -7  -1   2        118.35        136.38         4.76 o                         
  -6  -1   2          4.77          3.33         5.02 o                         
  -5  -1   2         14.76          5.94         3.00 o                         
  -4  -1   2        815.34        726.87         7.54 o                         
  -2  -1   2         77.96         89.26         5.44 o                         
  -1  -1   2       1449.19       1427.56        16.30 o                         
   0  -1   2       2126.19       2047.40        31.25 o                         
   1  -1   2       1830.59       1907.91         9.07 o                         
   2  -1   2         42.94         47.98         3.41 o                         
   3  -1   2       1754.17       1739.64         6.66 o                         
   4  -1   2        398.37        417.23         4.71 o                         
   5  -1   2         53.70         51.59         3.28 o                         
   6  -1   2         87.28         90.52         6.76 o                         
   7  -1   2         54.06         51.58         3.17 o                         
   8  -1   2          8.77         11.32         2.18 o                         
   9  -1   2         97.04         74.08         3.15 o                         
  -9   0   2         27.05         14.69         5.27 o                         
  -8   0   2        148.38        153.79         2.82 o                         
  -7   0   2          0.51          3.22         2.49 o                         
  -6   0   2        197.15        201.33         3.69 o                         
  -5   0   2        467.41        469.35         5.24 o                         
  -4   0   2       2404.35       2430.99        11.45 o                         
  -3   0   2       1131.48       1077.49         8.68 o                         
  -2   0   2        243.91        187.83         6.01 o                         
  -1   0   2       1769.45       1819.96         8.64 o                         
   0   0   2          0.52          3.12         3.24 o                         
   1   0   2       2923.58       3102.47        19.00 o                         
   2   0   2       1603.52       1590.30         9.13 o                         
   3   0   2          7.72          4.78         2.89 o                         
   4   0   2        122.62        117.48         3.09 o                         
   5   0   2        949.86        973.69         4.89 o                         
   6   0   2         29.86         27.47         3.22 o                         
   7   0   2         20.53         21.62         3.11 o                         
   8   0   2         99.13        108.71         4.33 o                         
   9   0   2          5.31          3.73         3.20 o                         
  -8   1   2          1.30          4.38         2.17 o                         
  -7   1   2         38.54         42.35         2.72 o                         
  -6   1   2        152.53        168.37         3.00 o                         
  -5   1   2         43.85         41.89         4.10 o                         
  -4   1   2       1073.16       1038.56         7.65 o                         
  -3   1   2       1108.60       1073.94         8.24 o                         
  -2   1   2        399.65        378.01         7.30 o                         
  -1   1   2        591.54        655.80         5.87 o                         
   0   1   2       4034.83       4220.64        52.92 o                         
   1   1   2       3196.34       3228.07         9.39 o                         
   2   1   2        640.83        671.95         4.56 o                         
   3   1   2        594.64        562.30         4.03 o                         
   4   1   2        748.73        771.46        11.50 o                         
   5   1   2        218.16        228.76         3.14 o                         
   6   1   2        267.40        256.57         4.25 o                         
   7   1   2         26.38         27.50         3.05 o                         
   8   1   2          0.57          0.82         3.07 o                         
   9   1   2         19.64         17.66         3.56 o                         
  -8   2   2         52.77         50.64         3.46 o                         
  -7   2   2         72.79         76.35         5.85 o                         
  -6   2   2         44.09         48.17         4.31 o                         
  -5   2   2         64.06         70.83         3.13 o                         
  -4   2   2        127.38        133.77         4.34 o                         
  -3   2   2         13.81         11.64         3.84 o                         
  -2   2   2        693.07        709.08         4.91 o                         
  -1   2   2       2056.17       1957.18        29.33 o                         
   0   2   2        202.87        205.25         3.82 o                         
   1   2   2        188.20        190.64         3.31 o                         
   2   2   2       1771.07       1618.97        12.34 o                         
   3   2   2        387.95        350.05         3.23 o                         
   4   2   2        189.95        194.97         2.88 o                         
   5   2   2        313.33        341.19         3.11 o                         
   6   2   2        121.61        114.17         2.76 o                         
   7   2   2          0.25          2.58         3.06 o                         
   8   2   2        151.35        169.48         3.64 o                         
   9   2   2         72.93         67.17         5.66 o                         
  -8   3   2         12.70         11.68         3.44 o                         
  -7   3   2          1.34          1.66         2.85 o                         
  -6   3   2        152.46        164.56         5.39 o                         
  -5   3   2         21.70         12.38         3.69 o                         
  -4   3   2         41.92         39.16         2.92 o                         
  -3   3   2        801.13        822.01        10.77 o                         
  -2   3   2       1350.69       1373.40        10.51 o                         
  -1   3   2        162.71        172.87         9.84 o                         
   0   3   2         29.89         18.12         4.86 o                         
   1   3   2         26.99         24.20         2.85 o                         
   2   3   2         12.75          7.78         1.92 o                         
   3   3   2        353.13        369.29         3.68 o                         
   4   3   2       1791.16       1721.03        12.15 o                         
   5   3   2         37.97         33.78         2.37 o                         
   6   3   2         13.72         16.98         2.08 o                         
   7   3   2        340.81        355.19         7.58 o                         
   8   3   2         39.39         42.28         3.38 o                         
   9   3   2          1.88          2.02         3.51 o                         
  -7   4   2         11.40          8.60         2.76 o                         
  -6   4   2         19.98         20.74         2.43 o                         
  -5   4   2         56.05         52.18         4.14 o                         
  -4   4   2        519.87        534.09         5.81 o                         
  -3   4   2        316.80        334.31         6.92 o                         
  -2   4   2         33.68         33.37         4.06 o                         
  -1   4   2        114.10        100.94         2.95 o                         
   0   4   2         13.81          6.07         2.62 o                         
   1   4   2         20.63         13.83         2.70 o                         
   2   4   2       1380.93       1352.79        24.99 o                         
   3   4   2        611.11        603.42         7.67 o                         
   4   4   2          7.90          7.53         2.45 o                         
   5   4   2        752.78        750.88         7.56 o                         
   6   4   2        521.52        567.68        12.61 o                         
   7   4   2          0.28          0.40         2.40 o                         
   8   4   2         20.90         18.14         4.21 o                         
   9   4   2         36.29         32.93         4.49 o                         
  -6   5   2         26.69         23.55         2.70 o                         
  -5   5   2        181.82        179.45         3.44 o                         
  -4   5   2         60.98         57.39         4.10 o                         
  -3   5   2         32.42         39.65         3.50 o                         
  -2   5   2        121.58        128.06         3.07 o                         
  -1   5   2         49.51         54.31         2.76 o                         
   0   5   2        108.00         95.15         3.34 o                         
   1   5   2       1106.94       1083.31         5.66 o                         
   2   5   2         85.68         89.56         3.03 o                         
   3   5   2         16.91         15.29         2.04 o                         
   4   5   2        840.29        850.53         4.08 o                         
   5   5   2       1038.30       1040.03         4.77 o                         
   6   5   2          1.82          3.66         2.12 o                         
   7   5   2         32.59         35.77         2.95 o                         
   8   5   2          6.35          9.11         2.94 o                         
   9   5   2          7.15          5.70         4.15 o                         
  -6   6   2         19.29         16.40         8.25 o                         
  -5   6   2         27.26         24.00         3.15 o                         
  -4   6   2         67.73         62.22         4.23 o                         
  -3   6   2        120.06        112.82         4.63 o                         
  -2   6   2          0.70          3.59         2.52 o                         
  -1   6   2         36.39         40.12         3.12 o                         
   0   6   2        183.06        188.39         3.35 o                         
   1   6   2         90.60         95.11         2.48 o                         
   2   6   2        390.96        403.76         7.22 o                         
   3   6   2       1172.35       1150.65        26.22 o                         
   4   6   2         15.20         15.58         1.80 o                         
   5   6   2         16.08         16.11         2.09 o                         
   6   6   2        152.25        159.25         5.12 o                         
   7   6   2          0.60          4.13         2.84 o                         
   8   6   2          0.20          1.79         2.39 o                         
   9   6   2        117.19          3.63         4.25 o                         
  -5   7   2          4.79          4.54         4.57 o                         
  -4   7   2          4.51          8.57         3.12 o                         
  -3   7   2          2.21          1.50         2.72 o                         
  -2   7   2         75.37         86.58         3.67 o                         
  -1   7   2        110.13        118.34         2.98 o                         
   0   7   2         20.54         21.60         2.69 o                         
   1   7   2        536.88        509.38         4.03 o                         
   2   7   2        339.46        357.26         3.70 o                         
   3   7   2         11.19          6.21         2.21 o                         
   4   7   2         29.75         30.59         2.27 o                         
   5   7   2         89.86         94.65         2.48 o                         
   6   7   2         13.77         13.11         2.07 o                         
   7   7   2         48.31         50.49         3.08 o                         
   8   7   2        140.90        145.46         8.24 o                         
  -3   8   2         54.73         51.65         2.72 o                         
  -2   8   2          1.90          5.80         2.33 o                         
  -1   8   2         67.27         67.14         2.98 o                         
   0   8   2        474.15        483.61        11.94 o                         
   1   8   2         55.24         56.87         2.86 o                         
   2   8   2         28.89         20.50         4.46 o                         
   3   8   2         45.74         56.28         3.19 o                         
   4   8   2        161.04        163.80         4.36 o                         
   5   8   2          1.66          1.71         2.31 o                         
   6   8   2         87.99         93.91         3.55 o                         
   7   8   2        166.83        186.92         6.23 o                         
  -2   9   2         32.08         27.55         2.80 o                         
  -1   9   2        149.48        157.19        10.72 o                         
   0   9   2         47.62         45.05         2.68 o                         
   1   9   2          6.88          9.30         2.84 o                         
   2   9   2         43.09         48.80         3.04 o                         
   3   9   2          3.46          2.41         2.40 o                         
   4   9   2         26.90         26.08         2.01 o                         
   5   9   2        398.19        354.29         8.90 o                         
   6   9   2         32.74         29.73         2.91 o                         
   2  10   2         19.26         21.44         2.37 o                         
   3  10   2         43.49         44.68         4.20 o                         
  -5  -9   3         11.61         13.45         3.30 o                         
  -4  -9   3        100.31         97.09         4.59 o                         
  -3  -9   3          3.13          5.44         3.17 o                         
  -2  -9   3         43.56         36.51         3.27 o                         
  -1  -9   3         91.15         81.01         3.49 o                         
   0  -9   3          9.92          9.60         3.01 o                         
   1  -9   3         26.78         25.24         3.46 o                         
  -6  -8   3        161.89        139.05         6.47 o                         
  -5  -8   3          1.36          3.07         3.40 o                         
  -4  -8   3         22.68         27.18         3.22 o                         
  -3  -8   3        183.98        195.60         3.61 o                         
  -2  -8   3        155.94        166.11         3.32 o                         
  -1  -8   3         19.14         20.90         2.57 o                         
   0  -8   3         86.17         89.25         2.71 o                         
   1  -8   3         82.69         82.36         2.98 o                         
   2  -8   3          0.37         -3.02         3.18 o                         
   3  -8   3         27.29         28.91         3.64 o                         
  -7  -7   3         70.81         59.29         5.01 o                         
  -6  -7   3          3.60          9.37         5.01 o                         
  -5  -7   3          9.05          9.96         3.23 o                         
  -4  -7   3         57.23         61.70         2.92 o                         
  -3  -7   3         18.38         18.46         2.70 o                         
  -2  -7   3        104.93        103.23         3.17 o                         
  -1  -7   3        570.02        597.79         7.76 o                         
   0  -7   3         55.09         53.42         2.50 o                         
   1  -7   3          3.67          4.97         2.31 o                         
   2  -7   3        133.79        149.21         6.71 o                         
   3  -7   3         36.64         39.89         3.33 o                         
   4  -7   3          0.26          0.57         3.15 o                         
   5  -7   3          6.68          4.30         3.24 o                         
  -8  -6   3          4.72          6.63         4.92 o                         
  -7  -6   3          9.18         13.68         4.34 o                         
  -6  -6   3        161.35        169.33         5.03 o                         
  -5  -6   3        284.55        314.74         5.77 o                         
  -4  -6   3         95.01        104.79         3.74 o                         
  -3  -6   3         23.70         27.26         2.46 o                         
  -2  -6   3       1006.94        988.57         8.74 o                         
  -1  -6   3        274.16        269.31         3.56 o                         
   0  -6   3         52.10         55.68         2.90 o                         
   1  -6   3         40.09         42.07         2.76 o                         
   2  -6   3          2.41          3.27         2.86 o                         
   3  -6   3          8.24          6.68         2.88 o                         
   4  -6   3        128.89        136.72         4.48 o                         
   5  -6   3         54.87         50.40         3.38 o                         
   6  -6   3          0.60          0.59         3.20 o                         
  -8  -5   3          0.47          3.54         4.50 o                         
  -7  -5   3        110.02        122.45         5.02 o                         
  -6  -5   3         20.79         21.97         4.27 o                         
  -5  -5   3         19.07         14.16         4.21 o                         
  -4  -5   3        447.98        462.04         7.52 o                         
  -3  -5   3        160.39        179.73         3.62 o                         
  -2  -5   3         24.04         30.08         2.99 o                         
  -1  -5   3        368.10        358.45         4.03 o                         
   0  -5   3        335.81        340.84         3.97 o                         
   1  -5   3          3.20          4.99         2.42 o                         
   2  -5   3         71.68         75.61         3.53 o                         
   3  -5   3        356.69        365.40         4.21 o                         
   4  -5   3          0.85          2.47         3.16 o                         
   5  -5   3         20.76         22.03         3.00 o                         
   6  -5   3         92.01         83.19         5.42 o                         
   7  -5   3         13.37          6.54         3.28 o                         
  -9  -4   3          0.60          6.63         4.78 o                         
  -8  -4   3         57.03         56.95         4.73 o                         
  -7  -4   3         25.76         29.72         4.62 o                         
  -6  -4   3         98.96        102.12         4.69 o                         
  -5  -4   3        323.38        321.49         5.91 o                         
  -4  -4   3         56.62         50.23         3.97 o                         
  -3  -4   3          3.91          4.57         2.88 o                         
  -2  -4   3        704.05        712.79        12.54 o                         
  -1  -4   3        486.50        446.18         3.92 o                         
   0  -4   3         19.71         19.34         2.27 o                         
   1  -4   3        695.85        642.48        11.81 o                         
   2  -4   3        248.97        230.29         3.90 o                         
   3  -4   3          1.26          1.69         3.11 o                         
   4  -4   3         25.84         32.46         3.27 o                         
   5  -4   3        116.83        124.92         6.09 o                         
   6  -4   3         54.67         56.02         3.13 o                         
   7  -4   3         19.16         21.23         2.36 o                         
  -9  -3   3          1.39          2.02         3.31 o                         
  -8  -3   3          8.69         11.24         4.40 o                         
  -7  -3   3        244.55        265.06         6.00 o                         
  -6  -3   3        297.93        295.92         4.86 o                         
  -5  -3   3        113.11        102.68         4.42 o                         
  -4  -3   3         42.26         48.20         4.26 o                         
  -3  -3   3       1204.18       1141.04        30.48 o                         
  -2  -3   3         86.95         81.21         3.33 o                         
  -1  -3   3        343.93        372.54         5.46 o                         
   0  -3   3       1224.33       1200.19        13.18 o                         
   1  -3   3        157.88        138.97         3.28 o                         
   2  -3   3          0.65          2.09         2.62 o                         
   3  -3   3        187.36        165.73         3.13 o                         
   4  -3   3         69.40         59.78         3.14 o                         
   5  -3   3          5.56          6.54         2.06 o                         
   6  -3   3        287.63        298.03         3.29 o                         
   7  -3   3        197.87        197.23         3.40 o                         
   8  -3   3          1.86          2.44         2.67 o                         
  -9  -2   3          1.11          3.12         2.40 o                         
  -8  -2   3         63.53         66.02         3.83 o                         
  -7  -2   3         11.26         13.91         2.80 o                         
  -6  -2   3          1.98          4.83         3.14 o                         
  -5  -2   3        418.27        424.16         5.08 o                         
  -4  -2   3        176.17        156.45         3.93 o                         
  -3  -2   3          1.66          1.99         3.17 o                         
  -2  -2   3        616.94        629.04         5.27 o                         
  -1  -2   3       3810.26       3592.89       100.34 o                         
   0  -2   3        427.90        452.15         5.70 o                         
   1  -2   3        154.13        182.15         3.43 o                         
   2  -2   3         27.35          7.93         2.27 o                         
   3  -2   3          5.59         10.24         2.56 o                         
   4  -2   3        359.67        405.16         5.27 o                         
   5  -2   3        511.79        539.02         4.37 o                         
   6  -2   3         52.28         48.74         2.11 o                         
   7  -2   3         42.38         44.37         2.58 o                         
   8  -2   3         67.35         67.84         3.90 o                         
  -9  -1   3         52.88         42.36        16.49 o                         
  -8  -1   3         27.03         24.94         2.62 o                         
  -7  -1   3         12.97         13.95         2.10 o                         
  -6  -1   3        276.36        283.25         3.81 o                         
  -5  -1   3        491.29        504.40         7.52 o                         
  -4  -1   3        103.43        118.75         4.09 o                         
  -3  -1   3        886.90        825.84        18.07 o                         
  -2  -1   3        510.71        482.63         5.38 o                         
  -1  -1   3         26.38         24.00         2.84 o                         
   0  -1   3       1038.37        982.95         7.51 o                         
   1  -1   3          6.83          6.80         3.12 o                         
   2  -1   3        232.41        232.72         5.04 o                         
   3  -1   3        802.71        767.32        14.46 o                         
   4  -1   3       1867.55       1801.22         8.25 o                         
   5  -1   3        107.30        110.38         2.90 o                         
   6  -1   3          3.32         -0.87         3.01 o                         
   7  -1   3        227.89        235.27        18.21 o                         
   8  -1   3         61.31         62.64         5.66 o                         
   9  -1   3          1.43          0.63         2.69 o                         
  -8   0   3          5.37          2.91         2.59 o                         
  -7   0   3         60.37         66.95         2.75 o                         
  -6   0   3         97.40        103.23         4.17 o                         
  -5   0   3        711.72        699.86         6.11 o                         
  -4   0   3       1219.45       1150.38         8.44 o                         
  -3   0   3         27.61         44.49         4.04 o                         
  -2   0   3         23.41         25.88         2.81 o                         
  -1   0   3        223.27        209.12         3.50 o                         
   0   0   3        102.11         89.15         2.88 o                         
   1   0   3         94.85        108.16         3.09 o                         
   2   0   3       1652.66       1543.03        11.35 o                         
   3   0   3       1050.76       1095.63        16.01 o                         
   4   0   3         33.21         39.62         2.62 o                         
   5   0   3        564.81        551.19         3.99 o                         
   6   0   3        167.32        169.35         3.05 o                         
   7   0   3          9.74          9.95         4.47 o                         
   8   0   3         23.03         26.55         3.15 o                         
   9   0   3         22.98         22.02         3.59 o                         
  -8   1   3         12.07         12.81         2.59 o                         
  -7   1   3         27.91         27.76         3.07 o                         
  -6   1   3        466.92        469.52         5.76 o                         
  -5   1   3        272.06        266.46         5.09 o                         
  -4   1   3         15.66         12.42         3.91 o                         
  -3   1   3         61.70         53.15         4.09 o                         
  -2   1   3        826.34        740.80        17.36 o                         
  -1   1   3        193.93        197.86         3.99 o                         
   0   1   3        369.50        371.20         3.84 o                         
   1   1   3       4606.23       4404.87        15.68 o                         
   2   1   3       2779.70       2706.46         8.18 o                         
   3   1   3        662.27        655.22         3.90 o                         
   4   1   3        223.56        185.43         2.75 o                         
   5   1   3          3.61          0.82         2.83 o                         
   6   1   3         10.65         12.53         2.50 o                         
   7   1   3        111.76        121.02         3.35 o                         
   8   1   3         84.74         90.03         4.85 o                         
   9   1   3          1.63          0.46         3.38 o                         
  -8   2   3          5.27          9.03         3.32 o                         
  -7   2   3         89.27        100.85         4.04 o                         
  -6   2   3        123.79        130.26         4.61 o                         
  -5   2   3         16.76         21.47         3.84 o                         
  -4   2   3        173.36        167.19         4.51 o                         
  -3   2   3         33.90         27.76         2.80 o                         
  -2   2   3         51.19         46.46         2.74 o                         
  -1   2   3       1308.62       1303.41        13.43 o                         
   0   2   3       1173.01       1073.88         6.04 o                         
   1   2   3         98.34        113.98         2.50 o                         
   2   2   3       1406.01       1340.82         5.08 o                         
   3   2   3       1291.74       1278.48         8.19 o                         
   4   2   3         22.24         24.41         2.15 o                         
   5   2   3         52.79         65.90         2.06 o                         
   6   2   3        553.78        556.95         3.16 o                         
   7   2   3        114.46        118.30         2.79 o                         
   8   2   3          7.94          9.78         2.48 o                         
   9   2   3         94.34         92.81         6.96 o                         
  -7   3   3          0.14          3.57         2.39 o                         
  -6   3   3         27.46         29.35         4.02 o                         
  -5   3   3        285.80        302.54         5.08 o                         
  -4   3   3          4.24         11.12         3.84 o                         
  -3   3   3          0.47         -1.47         2.53 o                         
  -2   3   3        568.84        492.94        17.13 o                         
  -1   3   3        716.33        751.02         9.62 o                         
   0   3   3         72.50         61.98         2.90 o                         
   1   3   3        190.67        159.93        10.62 o                         
   2   3   3        642.64        593.26        10.66 o                         
   3   3   3         92.16         90.37         2.90 o                         
   4   3   3        678.94        633.05         3.50 o                         
   5   3   3        167.04        168.73         2.86 o                         
   6   3   3         11.59         11.84         1.96 o                         
   7   3   3        185.73        193.50         2.73 o                         
   8   3   3        231.15        238.61         4.11 o                         
   9   3   3          9.34         11.75         3.37 o                         
  -7   4   3         15.49         13.81         5.02 o                         
  -6   4   3         18.62         19.29         4.09 o                         
  -5   4   3         31.67         31.66         3.98 o                         
  -4   4   3        232.17        229.54         4.66 o                         
  -3   4   3        264.81        292.98        11.59 o                         
  -2   4   3         77.11         84.29         2.41 o                         
  -1   4   3          9.16         11.10         2.70 o                         
   0   4   3       2017.27       2011.92         6.94 o                         
   1   4   3        127.31        122.16         3.14 o                         
   2   4   3         43.96         43.19         2.06 o                         
   3   4   3        827.02        793.71         5.36 o                         
   4   4   3        704.50        727.72        10.65 o                         
   5   4   3         74.94         67.58         2.62 o                         
   6   4   3         40.12         40.89         2.28 o                         
   7   4   3         74.13         78.02         2.65 o                         
   8   4   3          0.24          1.62         2.71 o                         
   9   4   3         33.38         33.19         3.04 o                         
  -6   5   3          0.61         -1.40         2.56 o                         
  -5   5   3         75.19         69.92         4.32 o                         
  -4   5   3        149.07        149.95         4.49 o                         
  -3   5   3          0.27          1.97         2.08 o                         
  -2   5   3         91.70         90.09         2.92 o                         
  -1   5   3        142.09        135.00         3.65 o                         
   0   5   3         13.90         19.81         2.19 o                         
   1   5   3        334.70        328.01         3.61 o                         
   2   5   3        751.61        737.98         4.63 o                         
   3   5   3        256.86        237.62         2.65 o                         
   4   5   3        156.80        157.83         2.54 o                         
   5   5   3        350.92        356.20         5.68 o                         
   6   5   3         43.65         44.92         2.62 o                         
   7   5   3         41.38         45.03         2.67 o                         
   8   5   3        270.10        276.72        12.73 o                         
   9   5   3        112.11         37.57         4.42 o                         
  -5   6   3          9.78          8.61         4.21 o                         
  -4   6   3          2.54          3.71         2.30 o                         
  -3   6   3         95.73         97.91         4.12 o                         
  -2   6   3         62.13         68.27         2.38 o                         
  -1   6   3          0.65          0.05         2.55 o                         
   0   6   3        219.08        242.04         8.31 o                         
   1   6   3        663.30        668.17         4.38 o                         
   2   6   3         47.86         44.54         2.38 o                         
   3   6   3        256.61        240.46         3.60 o                         
   4   6   3        219.80        231.70         3.01 o                         
   5   6   3         52.01         57.12         2.39 o                         
   6   6   3          4.33          1.61         2.14 o                         
   7   6   3        176.77        210.34         3.26 o                         
   8   6   3         94.96         97.14         3.32 o                         
   9   6   3         17.19         13.31         7.11 o                         
  -4   7   3          4.51          6.46         4.28 o                         
  -3   7   3          0.46          2.90         4.17 o                         
  -2   7   3         92.68         94.26         8.20 o                         
  -1   7   3        582.45        582.99         8.28 o                         
   0   7   3          3.20          5.21         2.85 o                         
   1   7   3         17.09         14.70         2.59 o                         
   2   7   3        452.25        491.49        14.48 o                         
   3   7   3        289.83        295.79         4.65 o                         
   4   7   3          0.46          3.16         1.66 o                         
   5   7   3          6.88          8.18         2.28 o                         
   6   7   3         81.57         88.05         4.54 o                         
   7   7   3         10.60         12.63         2.43 o                         
   8   7   3        104.95         88.36        46.35 o                         
  -3   8   3         33.54         18.88        13.83 o                         
  -2   8   3        111.19        119.62        12.96 o                         
  -1   8   3         22.18         18.96         2.90 o                         
   0   8   3         31.93         37.02         2.92 o                         
   1   8   3        118.18        137.44         5.83 o                         
   2   8   3         23.72         23.33         2.71 o                         
   3   8   3          3.57          2.86         2.25 o                         
   4   8   3        206.42        218.73         4.43 o                         
   5   8   3         35.76         40.09         2.17 o                         
   6   8   3          0.21          2.68         2.61 o                         
   7   8   3        110.37         96.51         5.59 o                         
  -1   9   3         71.21         68.16         9.44 o                         
   0   9   3        139.04        139.89        11.67 o                         
   1   9   3          7.50          6.20         3.21 o                         
   2   9   3          9.20         13.36         2.94 o                         
   3   9   3        139.74        147.29         4.58 o                         
   4   9   3         13.46         15.74         2.95 o                         
   5   9   3         40.26         38.09         2.37 o                         
   6   9   3         64.15         50.93         2.53 o                         
  -4  -9   4        148.36        129.84         6.75 o                         
  -3  -9   4         23.52         23.04         3.72 o                         
  -2  -9   4          6.58          5.30         3.17 o                         
  -1  -9   4         33.94         29.58         3.31 o                         
   0  -9   4         62.93         50.39         4.12 o                         
   1  -9   4         39.06         33.00         4.85 o                         
  -6  -8   4          7.49          8.50         4.73 o                         
  -5  -8   4         64.12         70.39         5.08 o                         
  -4  -8   4          0.24          0.87         2.89 o                         
  -3  -8   4         14.85         13.00         3.01 o                         
  -2  -8   4        254.88        259.74        11.65 o                         
  -1  -8   4         85.08         90.59         3.85 o                         
   0  -8   4          0.45         -0.52         2.86 o                         
   1  -8   4        114.67        128.25         7.54 o                         
   2  -8   4         61.58         59.67         3.86 o                         
   3  -8   4          5.05          8.80         3.31 o                         
  -7  -7   4         54.75         49.91         4.90 o                         
  -6  -7   4         19.22         21.97         4.42 o                         
  -5  -7   4         34.19         36.04         5.26 o                         
  -4  -7   4         37.51         35.48         3.69 o                         
  -3  -7   4        458.24        489.27         9.87 o                         
  -2  -7   4        118.83        124.94         3.31 o                         
  -1  -7   4        148.35        159.44         3.37 o                         
   0  -7   4        129.29        132.83         3.26 o                         
   1  -7   4         31.08         35.20         3.37 o                         
   2  -7   4          0.23          3.18         3.45 o                         
   3  -7   4         97.44         92.36         5.23 o                         
   4  -7   4         33.04         31.85         3.05 o                         
  -7  -6   4          3.27          1.35         4.37 o                         
  -6  -6   4        112.70        132.89         5.12 o                         
  -5  -6   4         94.94        109.89         4.71 o                         
  -4  -6   4        471.11        509.40         6.02 o                         
  -3  -6   4        295.01        308.08         4.50 o                         
  -2  -6   4        328.31        333.51         4.98 o                         
  -1  -6   4         23.20         27.40         2.88 o                         
   0  -6   4         51.35         50.95         3.09 o                         
   1  -6   4          7.07          4.55         3.27 o                         
   2  -6   4        197.14        214.75         6.59 o                         
   3  -6   4         42.93         47.89         3.42 o                         
   4  -6   4         35.47         32.68         3.16 o                         
   5  -6   4         98.66         87.56         6.56 o                         
   6  -6   4          9.87          4.23         2.92 o                         
  -8  -5   4          3.84          5.96         4.64 o                         
  -7  -5   4          1.05          1.65         4.28 o                         
  -6  -5   4         94.96         87.19         4.90 o                         
  -5  -5   4         88.53         95.57         4.57 o                         
  -4  -5   4        418.70        423.53         6.61 o                         
  -3  -5   4        636.03        631.70        16.56 o                         
  -2  -5   4         13.91         10.00         2.75 o                         
  -1  -5   4        207.81        207.67         7.59 o                         
   0  -5   4        608.20        588.05         5.33 o                         
   1  -5   4        518.56        513.31         8.16 o                         
   2  -5   4         34.55         32.45         2.61 o                         
   3  -5   4         56.43         52.04         3.29 o                         
   4  -5   4        269.63        290.22         4.00 o                         
   5  -5   4         99.70         99.68         2.85 o                         
   6  -5   4         13.76          9.11         2.62 o                         
  -8  -4   4         64.79         60.02         5.30 o                         
  -7  -4   4        196.72        172.88         5.64 o                         
  -6  -4   4         25.19         25.34         5.32 o                         
  -5  -4   4         39.58         46.26         4.01 o                         
  -4  -4   4        372.90        385.19        14.94 o                         
  -3  -4   4         16.47         16.04         2.92 o                         
  -2  -4   4         69.73         71.83         3.09 o                         
  -1  -4   4        422.84        422.24         5.28 o                         
   0  -4   4         25.99         27.90         3.00 o                         
   1  -4   4         96.55         92.00         3.09 o                         
   2  -4   4        319.91        325.02         3.25 o                         
   3  -4   4        111.39        116.21         2.72 o                         
   4  -4   4         43.70         41.13         2.62 o                         
   5  -4   4        139.16        142.17         6.72 o                         
   6  -4   4         34.30         35.46         2.59 o                         
   7  -4   4          9.80          9.63         2.65 o                         
  -8  -3   4         56.91         51.18         3.16 o                         
  -7  -3   4         11.17         13.24         2.71 o                         
  -6  -3   4        298.15        320.37         7.71 o                         
  -5  -3   4         30.15         35.79         3.64 o                         
  -4  -3   4        124.62        123.18         3.99 o                         
  -3  -3   4        502.10        483.32         8.43 o                         
  -2  -3   4       1472.52       1476.83        17.83 o                         
  -1  -3   4         47.76         38.06         3.06 o                         
   0  -3   4         11.25         22.40         3.13 o                         
   1  -3   4        613.45        554.67         7.77 o                         
   2  -3   4        231.81        208.60         2.97 o                         
   3  -3   4         38.10         42.23         2.40 o                         
   4  -3   4        258.69        270.82         2.68 o                         
   5  -3   4         21.67         26.55         2.12 o                         
   6  -3   4         36.15         38.32         2.48 o                         
   7  -3   4        107.50        103.22         3.63 o                         
   8  -3   4         18.36         16.21         2.75 o                         
  -8  -2   4         28.69         29.41         2.63 o                         
  -7  -2   4        110.73        125.20         2.76 o                         
  -6  -2   4          5.37          7.05         2.49 o                         
  -5  -2   4          7.58          4.70         2.54 o                         
  -4  -2   4        261.94        285.80         6.95 o                         
  -3  -2   4        482.15        465.42         4.57 o                         
  -2  -2   4        213.94        222.69         3.20 o                         
  -1  -2   4        945.32        861.35        10.17 o                         
   0  -2   4         20.14         13.52         2.23 o                         
   1  -2   4        194.43        201.32         3.37 o                         
   2  -2   4        831.71        869.83        12.82 o                         
   3  -2   4        642.37        648.44         7.02 o                         
   4  -2   4          4.62          3.56         2.49 o                         
   5  -2   4        103.36        103.36         4.03 o                         
   6  -2   4        376.10        398.37         7.54 o                         
   7  -2   4         66.13         67.48         2.65 o                         
   8  -2   4          8.94          9.87         2.63 o                         
  -8  -1   4         35.29         34.73         2.83 o                         
  -7  -1   4          0.14          2.38         2.38 o                         
  -6  -1   4         35.48         41.23         2.62 o                         
  -5  -1   4        701.42        705.89        41.31 o                         
  -4  -1   4         91.86         88.80         3.28 o                         
  -3  -1   4         10.96          7.25         2.67 o                         
  -2  -1   4        579.87        518.65         5.10 o                         
  -1  -1   4        107.84         88.49         2.81 o                         
   0  -1   4        216.39        167.24         3.15 o                         
   1  -1   4        550.06        549.48         4.18 o                         
   2  -1   4        156.48        129.85         4.01 o                         
   3  -1   4          1.05          1.24         2.51 o                         
   4  -1   4        566.48        582.55         7.02 o                         
   5  -1   4       1064.92       1105.72        13.53 o                         
   6  -1   4         41.11         46.71         2.59 o                         
   7  -1   4          0.34          0.50         2.99 o                         
   8  -1   4          4.84          2.14         3.19 o                         
   9  -1   4          0.15          0.91         2.81 o                         
  -8   0   4         15.89         12.19         2.75 o                         
  -7   0   4        394.78        421.16        11.72 o                         
  -6   0   4        125.47        137.54         4.63 o                         
  -5   0   4         52.28         61.30         3.99 o                         
  -4   0   4        195.56        185.31         4.70 o                         
  -3   0   4        580.13        590.17        10.80 o                         
  -2   0   4         11.96          9.42         2.51 o                         
  -1   0   4          5.77          9.22         2.38 o                         
   0   0   4       1083.33       1010.53         4.82 o                         
   1   0   4         86.75         78.04         2.40 o                         
   2   0   4         53.29         48.83         2.27 o                         
   3   0   4       1850.87       1837.88         8.00 o                         
   4   0   4        397.62        364.04         3.70 o                         
   5   0   4         64.32         52.53         2.82 o                         
   6   0   4        125.78        137.24         3.28 o                         
   7   0   4          0.34          3.42         2.47 o                         
   8   0   4          3.45          2.90         2.44 o                         
   9   0   4         41.59         34.51         4.05 o                         
  -8   1   4        168.58        149.21        47.98 o                         
  -7   1   4        107.29        104.45         4.61 o                         
  -6   1   4          0.64         -1.38         3.93 o                         
  -5   1   4         12.04         12.21         3.90 o                         
  -4   1   4        236.14        213.74         4.67 o                         
  -3   1   4         82.84         80.29         4.16 o                         
  -2   1   4        187.89        189.85         3.27 o                         
  -1   1   4         41.62         21.04         2.22 o                         
   0   1   4          3.39          7.44         2.33 o                         
   1   1   4       3395.62       3387.64        30.86 o                         
   2   1   4       2776.45       2748.82        30.31 o                         
   3   1   4          9.83          5.86         1.65 o                         
   4   1   4         26.29         24.90         2.17 o                         
   5   1   4        172.57        174.36         3.09 o                         
   6   1   4        173.93        174.21         3.31 o                         
   7   1   4         20.33         25.45         2.47 o                         
   8   1   4         70.90         81.87         3.36 o                         
   9   1   4          5.85          6.38         3.22 o                         
  -7   2   4         21.27         16.54         4.10 o                         
  -6   2   4        215.41        230.17         4.98 o                         
  -5   2   4          5.19          8.60         3.74 o                         
  -4   2   4          0.61          3.45         3.74 o                         
  -3   2   4        319.87        327.92         5.66 o                         
  -2   2   4         12.86         10.53         2.24 o                         
  -1   2   4         47.41         53.17         2.42 o                         
   0   2   4       1796.21       1727.30        15.35 o                         
   1   2   4       1627.68       1568.40        17.63 o                         
   2   2   4         33.66         31.28         2.09 o                         
   3   2   4         83.67         63.30         2.12 o                         
   4   2   4        445.80        388.82         3.18 o                         
   5   2   4          7.20          7.62         1.89 o                         
   6   2   4        114.30        131.38         2.62 o                         
   7   2   4        311.34        323.26         5.26 o                         
   8   2   4          8.16         11.24         2.58 o                         
   9   2   4          3.23          5.30         2.46 o                         
  -7   3   4         30.30         27.30         4.56 o                         
  -6   3   4         29.54         27.14         3.03 o                         
  -5   3   4        157.49        169.49         4.64 o                         
  -4   3   4         39.60         33.66         3.88 o                         
  -3   3   4         57.69         62.69         2.82 o                         
  -2   3   4         44.60         40.74         3.54 o                         
  -1   3   4       1488.64       1521.39        27.43 o                         
   0   3   4        683.07        650.47         7.87 o                         
   1   3   4         31.42         35.80         2.26 o                         
   2   3   4        775.98        693.36         5.50 o                         
   3   3   4         46.96         48.39         2.37 o                         
   4   3   4          6.81         11.05         2.01 o                         
   5   3   4        387.23        389.78         6.26 o                         
   6   3   4         84.54         85.82         2.37 o                         
   7   3   4          9.14          8.46         2.11 o                         
   8   3   4         68.91         77.80         2.82 o                         
   9   3   4         86.96         74.78         8.77 o                         
  -6   4   4         77.90         68.42         3.40 o                         
  -5   4   4         25.95         32.86         4.00 o                         
  -4   4   4         75.51         77.05         3.18 o                         
  -3   4   4         58.70         68.89         3.02 o                         
  -2   4   4        675.33        686.10         7.80 o                         
  -1   4   4         65.97         61.65         2.82 o                         
   0   4   4        298.32        293.14         3.22 o                         
   1   4   4        661.92        597.85        16.42 o                         
   2   4   4         69.86         66.39         2.40 o                         
   3   4   4        107.45        105.13         2.53 o                         
   4   4   4        265.91        280.00         4.53 o                         
   5   4   4         48.96         45.92         2.56 o                         
   6   4   4          4.21          1.26         2.32 o                         
   7   4   4        236.08        264.56         2.79 o                         
   8   4   4        140.65        156.37         2.58 o                         
   9   4   4          8.80          9.60         3.50 o                         
  -6   5   4          3.75          3.41         3.05 o                         
  -5   5   4         12.03         13.84         4.12 o                         
  -4   5   4        176.47        188.07         9.62 o                         
  -3   5   4        141.06        143.56         2.73 o                         
  -2   5   4         24.15         34.65         2.63 o                         
  -1   5   4        112.36        121.39         3.63 o                         
   0   5   4        209.79        206.66         4.22 o                         
   1   5   4        300.12        299.07         3.20 o                         
   2   5   4        672.36        681.62         6.37 o                         
   3   5   4        118.38        109.51         2.29 o                         
   4   5   4        604.55        574.72         3.45 o                         
   5   5   4         30.18         31.04         2.32 o                         
   6   5   4       1138.04       1175.14        17.10 o                         
   7   5   4        131.38        150.67         3.36 o                         
   8   5   4          0.67         -0.66         2.73 o                         
   9   5   4         13.84          5.87         4.31 o                         
  -5   6   4         24.49         19.98         4.47 o                         
  -4   6   4          4.47          3.96         2.79 o                         
  -3   6   4         23.50         21.98         2.29 o                         
  -2   6   4        266.93        286.15         3.57 o                         
  -1   6   4         97.57        104.57         4.85 o                         
   0   6   4          5.08          6.87         2.99 o                         
   1   6   4        478.88        495.06         4.45 o                         
   2   6   4         85.35         89.76         2.95 o                         
   3   6   4         52.56         55.75         2.06 o                         
   4   6   4         79.96         80.89         2.50 o                         
   5   6   4        252.65        278.98         3.26 o                         
   6   6   4        173.52        178.60         2.92 o                         
   7   6   4         77.65         90.16         2.94 o                         
   8   6   4         31.48         25.96         2.92 o                         
  -4   7   4         31.11         31.07        19.03 o                         
  -3   7   4        145.24        137.86         3.35 o                         
  -2   7   4          3.82          6.14         2.78 o                         
  -1   7   4         49.22         52.64         4.67 o                         
   0   7   4        120.23        129.18         2.67 o                         
   1   7   4          0.95          2.46         2.63 o                         
   2   7   4         38.59         37.43         2.31 o                         
   3   7   4        445.82        463.89         3.31 o                         
   4   7   4         95.97        102.95         2.78 o                         
   5   7   4         23.18         21.85         2.04 o                         
   6   7   4        132.05        132.82         4.04 o                         
   7   7   4        144.71        152.13         7.13 o                         
   8   7   4          3.73          1.84         2.94 o                         
  -2   8   4         21.82         18.29         2.96 o                         
  -1   8   4         24.87         27.43         6.81 o                         
   0   8   4          3.61          4.46         2.21 o                         
   1   8   4         76.62         73.89         5.00 o                         
   2   8   4        241.78        254.97         9.96 o                         
   3   8   4          8.42         14.72         2.26 o                         
   4   8   4         45.28         43.99         2.17 o                         
   5   8   4         91.15         85.47         2.62 o                         
   6   8   4          8.27          9.17         2.54 o                         
   7   8   4         27.97         19.69         8.05 o                         
   0   9   4        141.71         94.74        34.40 o                         
   1   9   4        172.40        165.87        14.86 o                         
   2   9   4          3.41          7.52         2.81 o                         
   3   9   4         18.17         18.22         2.43 o                         
   4   9   4         13.11         11.82         2.21 o                         
   5   9   4          0.21          3.13         2.61 o                         
  -2  -9   5          1.25          2.00         3.51 o                         
  -1  -9   5          1.08          0.19         4.74 o                         
  -5  -8   5         34.90         30.86         5.94 o                         
  -4  -8   5         95.41         87.73         4.62 o                         
  -3  -8   5          2.20          1.31         3.40 o                         
  -2  -8   5          8.35          8.21         3.29 o                         
  -1  -8   5        172.47        166.14        12.34 o                         
   0  -8   5         48.88         52.45         3.97 o                         
   1  -8   5         15.75         15.01         3.77 o                         
   2  -8   5         20.37         15.86         3.75 o                         
  -6  -7   5        105.23        110.75         5.44 o                         
  -5  -7   5        103.43        100.42         6.36 o                         
  -4  -7   5          0.62         -0.53         3.64 o                         
  -3  -7   5        158.28        158.90         4.71 o                         
  -2  -7   5        202.57        206.18         4.73 o                         
  -1  -7   5          4.39          3.31         3.85 o                         
   0  -7   5         39.37         43.66         3.89 o                         
   1  -7   5         23.96         25.28         3.63 o                         
   2  -7   5          1.12         -0.53         3.34 o                         
   3  -7   5         23.75         21.51         3.54 o                         
   4  -7   5        135.09        112.31         3.77 o                         
  -7  -6   5         12.49         13.77         4.94 o                         
  -6  -6   5         11.66         14.90         4.40 o                         
  -5  -6   5        195.33        202.89         6.61 o                         
  -4  -6   5        404.31        435.30         5.98 o                         
  -3  -6   5          6.15         10.71         3.53 o                         
  -2  -6   5          2.85          4.98         2.65 o                         
  -1  -6   5        142.91        148.24         3.63 o                         
   0  -6   5         84.92         86.24         5.81 o                         
   1  -6   5          7.50          7.47         3.35 o                         
   2  -6   5         87.05         81.26         6.13 o                         
   3  -6   5        179.94        178.98         3.33 o                         
   4  -6   5         19.75         21.64         3.09 o                         
   5  -6   5         40.88         38.02         2.55 o                         
  -7  -5   5          2.93          5.06         4.74 o                         
  -6  -5   5        108.44        104.62         6.03 o                         
  -5  -5   5        406.42        409.22        18.72 o                         
  -4  -5   5         26.51         28.81         3.45 o                         
  -3  -5   5          1.36          2.49         2.50 o                         
  -2  -5   5        320.25        307.50         5.33 o                         
  -1  -5   5          7.16          6.20         3.00 o                         
   0  -5   5          5.00          5.01         3.13 o                         
   1  -5   5        297.88        325.74         7.13 o                         
   2  -5   5        142.85        145.40         2.80 o                         
   3  -5   5         69.18         62.30         2.25 o                         
   4  -5   5        118.71        120.28         3.11 o                         
   5  -5   5         48.46         53.33         2.87 o                         
   6  -5   5          0.13          1.98         2.83 o                         
  -8  -4   5          1.17          0.39         3.46 o                         
  -7  -4   5         67.57         63.78         3.53 o                         
  -6  -4   5         83.04         80.84         3.85 o                         
  -5  -4   5          2.86          3.06         3.40 o                         
  -4  -4   5        395.81        397.01        19.03 o                         
  -3  -4   5        252.03        253.58         6.79 o                         
  -2  -4   5         50.95         45.62         2.68 o                         
  -1  -4   5         35.61         36.64         3.12 o                         
   0  -4   5        239.69        234.62         6.16 o                         
   1  -4   5        103.21         98.54         6.14 o                         
   2  -4   5        234.62        227.42         3.67 o                         
   3  -4   5        439.43        409.63         8.04 o                         
   4  -4   5         15.83         19.62         2.21 o                         
   5  -4   5          2.44          0.74         2.40 o                         
   6  -4   5         93.21         95.64         6.25 o                         
   7  -4   5         11.25          9.74         4.83 o                         
  -8  -3   5         56.51         41.97         3.79 o                         
  -7  -3   5          9.82         12.86         2.88 o                         
  -6  -3   5         39.92         43.02         3.03 o                         
  -5  -3   5        320.26        320.67        11.23 o                         
  -4  -3   5         51.97         54.21         2.95 o                         
  -3  -3   5          0.32          2.39         2.96 o                         
  -2  -3   5        246.03        234.94         3.33 o                         
  -1  -3   5        366.14        322.87         4.31 o                         
   0  -3   5         21.64         18.91         3.08 o                         
   1  -3   5        164.98        159.53         3.64 o                         
   2  -3   5        845.60        866.16         5.25 o                         
   3  -3   5        143.64        154.77         2.69 o                         
   4  -3   5        124.19        130.45         4.47 o                         
   5  -3   5         36.13         39.68         2.27 o                         
   6  -3   5          0.33          2.37         2.47 o                         
   7  -3   5         19.41         20.43         2.71 o                         
   8  -3   5         38.27         22.81         2.98 o                         
  -8  -2   5          0.92          0.55         2.25 o                         
  -7  -2   5         41.79         45.75         2.87 o                         
  -6  -2   5        142.48        153.77         3.15 o                         
  -5  -2   5         34.13         37.97         2.39 o                         
  -4  -2   5         54.31         60.29         2.55 o                         
  -3  -2   5        448.90        427.50         7.26 o                         
  -2  -2   5         26.07         24.81         2.20 o                         
  -1  -2   5          1.20          0.21         2.26 o                         
   0  -2   5       1618.56       1558.15        21.22 o                         
   1  -2   5        327.45        314.94         3.77 o                         
   2  -2   5         13.61         14.07         2.64 o                         
   3  -2   5        535.99        524.89         5.10 o                         
   4  -2   5        422.41        418.27         4.03 o                         
   5  -2   5          0.43          3.38         2.38 o                         
   6  -2   5          0.30          2.33         2.11 o                         
   7  -2   5         78.38         79.82         2.75 o                         
   8  -2   5          6.23          4.65         2.61 o                         
  -8  -1   5         82.81         69.50         3.52 o                         
  -7  -1   5         49.98         51.31         2.52 o                         
  -6  -1   5         13.08         14.70         2.41 o                         
  -5  -1   5        176.59        185.11         8.37 o                         
  -4  -1   5        352.94        333.83         4.26 o                         
  -3  -1   5         36.23         36.99         3.06 o                         
  -2  -1   5         32.10         27.27         2.79 o                         
  -1  -1   5        874.82        857.39         4.74 o                         
   0  -1   5        776.96        763.39        11.11 o                         
   1  -1   5        112.09        131.66         2.74 o                         
   2  -1   5        184.70        149.36         2.73 o                         
   3  -1   5        120.49        127.11         2.88 o                         
   4  -1   5        238.66        239.60         3.16 o                         
   5  -1   5        448.30        464.26         4.12 o                         
   6  -1   5         13.66         17.55         2.60 o                         
   7  -1   5         39.60         43.87         2.58 o                         
   8  -1   5        113.43        107.54         4.60 o                         
  -8   0   5         17.89         17.10         2.83 o                         
  -7   0   5          4.07          3.00         3.03 o                         
  -6   0   5         43.30         47.83         3.10 o                         
  -5   0   5         24.34         23.89         2.91 o                         
  -4   0   5         15.07         15.15         2.78 o                         
  -3   0   5        367.59        345.32         5.74 o                         
  -2   0   5        490.77        472.20        13.98 o                         
  -1   0   5          1.55          0.74         2.18 o                         
   0   0   5        600.92        516.46         7.84 o                         
   1   0   5       1578.81       1469.45        11.11 o                         
   2   0   5          0.76          3.44         2.14 o                         
   3   0   5         78.42         74.03         2.12 o                         
   4   0   5        600.91        616.11         6.20 o                         
   5   0   5         64.65         71.09         2.69 o                         
   6   0   5          0.48          1.49         2.46 o                         
   7   0   5         43.11         54.70         2.60 o                         
   8   0   5        107.30        112.67         2.59 o                         
   9   0   5         20.86         14.96         3.41 o                         
  -7   1   5         23.01         23.75         3.30 o                         
  -6   1   5         12.15         13.62         4.00 o                         
  -5   1   5          5.16         10.92         3.49 o                         
  -4   1   5        176.70        181.33         4.62 o                         
  -3   1   5         63.21         62.10         2.94 o                         
  -2   1   5        225.80        230.85         4.87 o                         
  -1   1   5       1616.98       1612.25        13.55 o                         
   0   1   5         46.07         56.19         2.34 o                         
   1   1   5         55.83         49.99         1.89 o                         
   2   1   5        597.30        539.26         3.45 o                         
   3   1   5        722.91        688.06         3.80 o                         
   4   1   5         19.89         27.00         2.16 o                         
   5   1   5         86.35         81.94         2.39 o                         
   6   1   5        295.22        317.12         4.27 o                         
   7   1   5          0.94          2.59         2.37 o                         
   8   1   5         13.99         15.19         2.54 o                         
   9   1   5         72.34         55.74         4.21 o                         
  -7   2   5          2.06         -1.27         4.18 o                         
  -6   2   5         49.83         40.06         3.26 o                         
  -5   2   5        139.04        148.78         4.57 o                         
  -4   2   5          4.93          8.82         3.72 o                         
  -3   2   5        115.37        111.44         2.95 o                         
  -2   2   5        946.38        910.56        22.13 o                         
  -1   2   5        203.46        220.82         4.33 o                         
   0   2   5         10.33         19.63         1.89 o                         
   1   2   5        286.94        249.47         2.88 o                         
   2   2   5        637.73        626.56         4.73 o                         
   3   2   5        139.50        144.13         2.20 o                         
   4   2   5        433.03        430.35         5.42 o                         
   5   2   5         48.88         51.69         2.17 o                         
   6   2   5          1.71          3.48         1.81 o                         
   7   2   5        117.71        126.23         4.40 o                         
   8   2   5         37.25         39.18         2.95 o                         
   9   2   5          8.88          8.02         3.22 o                         
  -7   3   5         33.00         25.57         4.73 o                         
  -6   3   5         13.73         12.52         4.18 o                         
  -5   3   5         13.68         16.77         3.85 o                         
  -4   3   5        113.68        111.22         4.33 o                         
  -3   3   5         58.46         70.24         2.49 o                         
  -2   3   5         19.55         27.21         3.99 o                         
  -1   3   5        476.22        465.55         4.00 o                         
   0   3   5       1645.35       1613.05        22.25 o                         
   1   3   5          1.01          0.64         1.91 o                         
   2   3   5         10.33          8.80         2.29 o                         
   3   3   5        688.21        668.93         3.85 o                         
   4   3   5        142.56        135.52         2.50 o                         
   5   3   5         23.29         19.71         2.06 o                         
   6   3   5         82.75         89.26         2.06 o                         
   7   3   5         31.77         36.79         2.11 o                         
   8   3   5          2.94          3.76         2.23 o                         
   9   3   5        175.74        165.79        15.17 o                         
  -6   4   5          7.91          8.18         4.32 o                         
  -5   4   5         46.00         42.50         3.25 o                         
  -4   4   5         52.57         60.69         3.95 o                         
  -3   4   5          0.49          5.90         2.56 o                         
  -2   4   5        202.36        214.30         2.96 o                         
  -1   4   5        307.09        298.14         4.47 o                         
   0   4   5        337.87        336.74         5.03 o                         
   1   4   5        611.02        565.62         5.46 o                         
   2   4   5         55.73         70.17         2.33 o                         
   3   4   5         70.25         66.17         2.96 o                         
   4   4   5         39.48         50.05         2.42 o                         
   5   4   5        497.89        505.45         4.83 o                         
   6   4   5         11.41         13.26         2.00 o                         
   7   4   5         42.89         43.91         2.02 o                         
   8   4   5        257.10        276.69         2.80 o                         
   9   4   5         38.70         36.42         3.46 o                         
  -5   5   5         12.39         11.56         4.25 o                         
  -4   5   5         31.85         36.07         2.47 o                         
  -3   5   5        247.03        254.28         9.81 o                         
  -2   5   5         62.87         68.95         2.40 o                         
  -1   5   5         73.15         76.49         2.78 o                         
   0   5   5        822.05        858.71        12.69 o                         
   1   5   5        178.07        178.70         6.12 o                         
   2   5   5        415.43        418.84         5.23 o                         
   3   5   5          3.88          4.20         2.27 o                         
   4   5   5        329.76        325.32         4.77 o                         
   5   5   5        203.34        205.58         2.55 o                         
   6   5   5        342.08        360.16         3.33 o                         
   7   5   5        116.42        123.82         6.59 o                         
   8   5   5          4.22          2.99         2.22 o                         
   9   5   5          2.75          5.18         2.38 o                         
  -4   6   5         73.07         70.08         2.80 o                         
  -3   6   5         43.40         44.29         2.52 o                         
  -2   6   5        163.74        174.70         4.03 o                         
  -1   6   5        286.26        311.84         3.54 o                         
   0   6   5         19.57         16.81         2.22 o                         
   1   6   5          5.04          6.50         2.62 o                         
   2   6   5        125.74        131.33         5.21 o                         
   3   6   5         32.24         32.88         1.97 o                         
   4   6   5        127.35        126.64         4.17 o                         
   5   6   5        442.21        467.60         5.72 o                         
   6   6   5        165.73        177.44         3.45 o                         
   7   6   5          0.26          1.88         2.58 o                         
   8   6   5         51.71         52.19         4.78 o                         
  -3   7   5         29.03         34.98        11.79 o                         
  -2   7   5         30.05         29.96         4.40 o                         
  -1   7   5          7.44          7.38         3.98 o                         
   0   7   5         64.74         72.78         5.30 o                         
   1   7   5         60.78         71.04         2.83 o                         
   2   7   5          1.53          4.80         2.18 o                         
   3   7   5         67.97         74.62         4.03 o                         
   4   7   5        595.16        601.44         8.72 o                         
   5   7   5         59.24         57.75         4.10 o                         
   6   7   5          1.35          1.40         2.53 o                         
   7   7   5         77.23         75.17         2.61 o                         
   8   7   5          7.90          3.87         3.53 o                         
  -2   8   5          0.31          2.32         3.53 o                         
  -1   8   5        111.69        113.26        11.10 o                         
   0   8   5         67.71         65.94         3.04 o                         
   1   8   5          2.92          4.47         2.35 o                         
   2   8   5        152.50        154.14         5.20 o                         
   3   8   5        148.20        150.15         4.25 o                         
   4   8   5          0.28          2.14         2.31 o                         
   5   8   5         54.61         54.29         3.97 o                         
   6   8   5         80.70         62.25        16.63 o                         
   7   8   5          6.42          2.46         2.84 o                         
   0   9   5         40.82         32.30        23.69 o                         
   1   9   5        189.54        138.42        78.87 o                         
   2   9   5         10.55          7.18         3.26 o                         
   3   9   5         18.58         13.30         4.64 o                         
   4   9   5         31.18         21.01         7.12 o                         
   5   9   5        153.28        108.07        28.16 o                         
  -4  -8   6         39.06         34.73         4.86 o                         
  -3  -8   6         68.79         64.16         6.09 o                         
  -2  -8   6          4.48          5.19         5.48 o                         
  -1  -8   6         41.87         33.96         4.90 o                         
   0  -8   6         18.00         16.33         4.85 o                         
   1  -8   6          0.26         -4.76         4.76 o                         
  -5  -7   6        202.42        157.85         5.62 o                         
  -4  -7   6          5.87          6.46         3.59 o                         
  -3  -7   6         10.86         14.18         5.11 o                         
  -2  -7   6         79.83         80.53         4.96 o                         
  -1  -7   6         57.35         61.16         4.59 o                         
   0  -7   6          4.15         -1.30         4.36 o                         
   1  -7   6         59.17         55.33         4.68 o                         
   2  -7   6        100.77         98.29         4.14 o                         
   3  -7   6          2.42          1.02         2.82 o                         
  -6  -6   6        159.46        118.75        19.15 o                         
  -5  -6   6          3.10          2.92         3.72 o                         
  -4  -6   6          0.30          1.45         2.79 o                         
  -3  -6   6         71.44         72.85         3.94 o                         
  -2  -6   6         17.57         18.16         3.36 o                         
  -1  -6   6         48.98         48.87         5.55 o                         
   0  -6   6        327.41        334.64        11.99 o                         
   1  -6   6         17.82         14.88         3.09 o                         
   2  -6   6          0.85          2.02         2.65 o                         
   3  -6   6        139.97        139.78         3.74 o                         
   4  -6   6         55.38         56.23         3.23 o                         
   5  -6   6          2.74          1.24         3.04 o                         
  -7  -5   6         94.16         76.96        14.04 o                         
  -6  -5   6         15.41         11.76         3.98 o                         
  -5  -5   6          0.88          0.55         3.18 o                         
  -4  -5   6        190.61        187.84         7.39 o                         
  -3  -5   6         50.46         48.21         3.04 o                         
  -2  -5   6         87.17         96.13         3.41 o                         
  -1  -5   6         66.83         78.59         3.53 o                         
   0  -5   6          2.43          4.56         4.23 o                         
   1  -5   6        207.86        192.65         3.75 o                         
   2  -5   6        275.66        274.01         3.46 o                         
   3  -5   6         13.04         17.42         2.41 o                         
   4  -5   6          1.43          1.79         2.37 o                         
   5  -5   6         42.94         39.87         2.94 o                         
   6  -5   6         40.12         21.43         8.06 o                         
  -7  -4   6          1.80         -0.71         3.76 o                         
  -6  -4   6        156.24        159.52         3.85 o                         
  -5  -4   6         16.98         17.89         3.07 o                         
  -4  -4   6         14.23         14.89         3.03 o                         
  -3  -4   6        377.72        382.32         6.12 o                         
  -2  -4   6         49.55         48.72         2.99 o                         
  -1  -4   6         40.99         40.07         3.34 o                         
   0  -4   6        210.53        215.82         4.44 o                         
   1  -4   6        713.31        675.65         4.62 o                         
   2  -4   6         12.87         15.55         2.31 o                         
   3  -4   6          3.06          6.12         2.27 o                         
   4  -4   6        126.82        141.63         2.53 o                         
   5  -4   6         25.67         27.35         1.94 o                         
   6  -4   6         41.39         35.27         2.80 o                         
   7  -4   6         28.40         21.68         7.73 o                         
  -7  -3   6         76.31         77.49         4.09 o                         
  -6  -3   6         72.82         70.69         3.18 o                         
  -5  -3   6        111.44        124.17         3.29 o                         
  -4  -3   6        106.80        118.64         3.73 o                         
  -3  -3   6          0.90          2.95         2.81 o                         
  -2  -3   6          0.42          0.37         2.31 o                         
  -1  -3   6        483.98        486.22        17.88 o                         
   0  -3   6        112.98        125.18         3.42 o                         
   1  -3   6         37.10         36.16         2.99 o                         
   2  -3   6        641.76        647.53         4.04 o                         
   3  -3   6        216.89        220.08         4.17 o                         
   4  -3   6          5.60          7.85         1.75 o                         
   5  -3   6         23.62         25.60         2.19 o                         
   6  -3   6         29.25         30.37         2.23 o                         
   7  -3   6          3.27          3.52         2.95 o                         
  -7  -2   6         10.52         12.32         2.76 o                         
  -6  -2   6        241.90        263.17        10.64 o                         
  -5  -2   6        268.68        277.04        12.00 o                         
  -4  -2   6        163.42        161.57         5.23 o                         
  -3  -2   6          7.09         10.33         2.70 o                         
  -2  -2   6        565.58        562.44         6.44 o                         
  -1  -2   6        206.01        201.92         3.13 o                         
   0  -2   6        147.10        152.26         4.40 o                         
   1  -2   6        513.63        536.10        11.56 o                         
   2  -2   6        396.69        382.61         3.69 o                         
   3  -2   6         99.63        108.13         2.78 o                         
   4  -2   6         94.74         97.04         2.41 o                         
   5  -2   6          1.22          2.67         2.79 o                         
   6  -2   6         30.96         32.17         2.37 o                         
   7  -2   6         99.69        103.92         2.97 o                         
   8  -2   6        105.88         91.16        14.04 o                         
  -7  -1   6        109.75        108.50         7.56 o                         
  -6  -1   6          1.08          0.31         2.38 o                         
  -5  -1   6         15.98         18.49         3.05 o                         
  -4  -1   6        156.32        171.04         3.91 o                         
  -3  -1   6        156.74        153.56         3.40 o                         
  -2  -1   6         15.26         13.04         3.01 o                         
  -1  -1   6        234.37        260.42         3.58 o                         
   0  -1   6        859.04        765.06        14.39 o                         
   1  -1   6        226.99        214.66         2.87 o                         
   2  -1   6        575.97        539.66         5.59 o                         
   3  -1   6        317.16        332.33         7.02 o                         
   4  -1   6        262.67        281.52         2.98 o                         
   5  -1   6         26.87         28.54         2.58 o                         
   6  -1   6        310.06        327.04         6.29 o                         
   7  -1   6        205.07        205.93         3.72 o                         
   8  -1   6         34.88         35.04         2.78 o                         
  -7   0   6          0.33          2.91         3.15 o                         
  -6   0   6          0.21          1.79         2.90 o                         
  -5   0   6         89.41        103.66        12.05 o                         
  -4   0   6         70.73         73.61         3.71 o                         
  -3   0   6         18.30         24.92         2.83 o                         
  -2   0   6        625.93        578.40         4.88 o                         
  -1   0   6        358.63        331.84         3.44 o                         
   0   0   6         83.23         80.12         2.34 o                         
   1   0   6        866.48        879.45         4.62 o                         
   2   0   6        158.29        152.03         2.46 o                         
   3   0   6        135.92        129.19         2.34 o                         
   4   0   6          0.62          3.26         2.04 o                         
   5   0   6        386.71        382.61         4.32 o                         
   6   0   6        301.76        322.63         7.70 o                         
   7   0   6         57.84         59.48         3.16 o                         
   8   0   6         24.56         28.81         2.70 o                         
  -7   1   6         39.92         36.64         4.83 o                         
  -6   1   6         76.29         86.07         9.87 o                         
  -5   1   6         41.94         47.33         3.02 o                         
  -4   1   6         48.58         52.84         2.89 o                         
  -3   1   6        970.14        949.23        10.41 o                         
  -2   1   6        286.23        291.20         4.20 o                         
  -1   1   6         79.61         79.48         2.53 o                         
   0   1   6        109.80         88.63         2.50 o                         
   1   1   6          1.83          2.86         1.71 o                         
   2   1   6          7.79         11.65         2.01 o                         
   3   1   6        797.74        759.07         8.80 o                         
   4   1   6        351.96        367.56         2.84 o                         
   5   1   6          7.35          7.22         2.08 o                         
   6   1   6        170.12        186.62         3.64 o                         
   7   1   6        156.99        155.43         2.95 o                         
   8   1   6          2.40          5.62         2.53 o                         
   9   1   6         13.38          9.32         2.81 o                         
  -6   2   6          0.22          4.16         4.23 o                         
  -5   2   6         89.09         91.25         4.42 o                         
  -4   2   6        177.43        185.20        12.61 o                         
  -3   2   6        105.67        117.64         2.47 o                         
  -2   2   6        210.26        202.67         4.43 o                         
  -1   2   6        177.71        161.61         2.66 o                         
   0   2   6         81.09         88.67         2.42 o                         
   1   2   6         20.06         26.81         2.65 o                         
   2   2   6       1187.15       1195.10        13.12 o                         
   3   2   6        239.65        231.72         2.53 o                         
   4   2   6        106.94         98.35         2.27 o                         
   5   2   6        111.45        117.41         2.32 o                         
   6   2   6          2.50          5.55         1.79 o                         
   7   2   6         38.55         39.00         2.17 o                         
   8   2   6        137.53        151.06         3.35 o                         
   9   2   6         43.07         39.76         2.87 o                         
  -6   3   6         39.79         38.05         4.62 o                         
  -5   3   6         62.10         51.43         4.38 o                         
  -4   3   6         18.91         18.16         3.94 o                         
  -3   3   6        243.45        265.49         3.44 o                         
  -2   3   6         62.25         60.09         2.30 o                         
  -1   3   6         41.58         45.38         2.27 o                         
   0   3   6        405.60        403.10         5.26 o                         
   1   3   6        563.34        535.22         3.46 o                         
   2   3   6         41.83         42.35         2.31 o                         
   3   3   6        176.70        175.94         2.78 o                         
   4   3   6        338.07        341.17         4.21 o                         
   5   3   6          1.83          4.35         1.97 o                         
   6   3   6          4.14          2.84         2.01 o                         
   7   3   6        279.70        288.08         4.94 o                         
   8   3   6        119.14        123.53         5.04 o                         
   9   3   6         10.72          7.61         2.50 o                         
  -5   4   6         52.03         52.91         4.40 o                         
  -4   4   6        128.36        128.21         3.62 o                         
  -3   4   6          1.46          0.39         2.67 o                         
  -2   4   6         24.00         29.46         2.21 o                         
  -1   4   6        477.24        477.25         4.13 o                         
   0   4   6        230.46        230.30         3.38 o                         
   1   4   6          4.90          4.87         1.87 o                         
   2   4   6        104.88        105.52         2.23 o                         
   3   4   6         90.20         85.47         2.45 o                         
   4   4   6          0.67          1.82         2.30 o                         
   5   4   6        404.85        400.09         3.21 o                         
   6   4   6        242.89        245.88         3.26 o                         
   7   4   6          0.26          0.84         2.16 o                         
   8   4   6         51.71         48.46         2.40 o                         
   9   4   6         71.05         67.84         9.34 o                         
  -5   5   6          4.22          6.84         4.31 o                         
  -4   5   6          6.53          7.23         2.42 o                         
  -3   5   6        114.83        115.05         3.58 o                         
  -2   5   6        716.07        747.07         4.39 o                         
  -1   5   6         38.17         44.53         2.70 o                         
   0   5   6        115.03        118.48         2.38 o                         
   1   5   6         47.18         45.63         2.22 o                         
   2   5   6         83.49         85.90         3.18 o                         
   3   5   6        199.58        206.95         2.63 o                         
   4   5   6        332.53        340.93         5.96 o                         
   5   5   6         38.66         41.37         2.11 o                         
   6   5   6         26.02         28.23         2.28 o                         
   7   5   6        125.41        144.34         6.47 o                         
   8   5   6         84.39         85.10         3.62 o                         
  -4   6   6         68.54         52.57         2.89 o                         
  -3   6   6        148.82        140.42        10.31 o                         
  -2   6   6         16.20         15.84         4.48 o                         
  -1   6   6         34.41         39.13         2.83 o                         
   0   6   6          3.61          4.65         3.09 o                         
   1   6   6         13.44         13.13         1.91 o                         
   2   6   6        370.12        374.96         3.07 o                         
   3   6   6        587.53        589.25        12.51 o                         
   4   6   6          1.07          2.12         2.21 o                         
   5   6   6          0.50          3.00         2.24 o                         
   6   6   6        463.24        472.46         9.76 o                         
   7   6   6         85.97         89.18         2.52 o                         
   8   6   6         21.80         22.56         2.91 o                         
  -3   7   6          2.26         -2.03         2.50 o                         
  -2   7   6         57.30         56.57         3.16 o                         
  -1   7   6         38.88         40.66         2.21 o                         
   0   7   6          0.59          1.13         3.81 o                         
   1   7   6         39.88         40.90         2.32 o                         
   2   7   6        135.44        135.59         2.57 o                         
   3   7   6         26.04         26.26         2.35 o                         
   4   7   6        232.93        232.84         3.01 o                         
   5   7   6        164.59        190.38         2.86 o                         
   6   7   6          0.47          2.23         2.42 o                         
   7   7   6          9.39          5.10         2.62 o                         
  -1   8   6          8.06          4.81         2.11 o                         
   0   8   6        185.31        167.85         4.01 o                         
   1   8   6          2.75          4.02         2.42 o                         
   2   8   6          8.40          7.83         2.38 o                         
   3   8   6        176.72        167.74         4.26 o                         
   4   8   6        215.34        217.43        13.49 o                         
   5   8   6         24.83         25.06         3.37 o                         
   6   8   6          7.72          4.88         2.55 o                         
   3   9   6         52.75         42.50         4.61 o                         
  -4  -7   7         57.19         41.54         6.11 o                         
  -3  -7   7          6.06          6.29         4.42 o                         
  -2  -7   7          2.19          4.32         3.58 o                         
  -1  -7   7         97.99         82.71         6.00 o                         
   0  -7   7        109.98         98.82         5.17 o                         
   1  -7   7         21.74         20.67         4.73 o                         
   2  -7   7         42.94         31.48         5.07 o                         
  -5  -6   7         23.89         21.02         3.95 o                         
  -4  -6   7          8.00         12.19         5.96 o                         
  -3  -6   7         13.87         15.06         3.11 o                         
  -2  -6   7        159.24        162.43         3.95 o                         
  -1  -6   7         24.22         24.90         3.19 o                         
   0  -6   7        124.12        126.32         4.56 o                         
   1  -6   7        191.01        188.17         9.26 o                         
   2  -6   7          0.33          1.37         3.23 o                         
   3  -6   7          0.82          4.47         3.22 o                         
   4  -6   7         62.13         57.44         3.68 o                         
  -6  -5   7          0.17          0.07         3.51 o                         
  -5  -5   7          1.09          1.94         3.14 o                         
  -4  -5   7        124.30        121.08         4.05 o                         
  -3  -5   7         33.56         38.68         3.12 o                         
  -2  -5   7         13.41         13.60         3.09 o                         
  -1  -5   7        354.56        353.72        10.46 o                         
   0  -5   7        205.65        207.37         4.92 o                         
   1  -5   7          1.07          0.57         6.22 o                         
   2  -5   7          2.52          6.28         3.01 o                         
   3  -5   7         42.37         49.29         2.81 o                         
   4  -5   7          7.13          8.83         2.51 o                         
   5  -5   7         38.64         31.83         3.23 o                         
  -6  -4   7          6.83          5.43         3.19 o                         
  -5  -4   7         76.49         77.23         3.26 o                         
  -4  -4   7          3.72          3.46         3.20 o                         
  -3  -4   7         45.94         48.86         3.07 o                         
  -2  -4   7        455.42        483.92         4.50 o                         
  -1  -4   7        138.75        128.58         3.29 o                         
   0  -4   7         26.57         28.57         3.19 o                         
   1  -4   7         86.62        106.24         6.22 o                         
   2  -4   7        149.29        173.53        13.36 o                         
   3  -4   7          8.23          7.54         2.15 o                         
   4  -4   7         71.71         74.82         3.01 o                         
   5  -4   7         65.07         66.46         2.32 o                         
   6  -4   7         25.84         17.42         4.31 o                         
  -7  -3   7         36.60         23.30         5.98 o                         
  -6  -3   7         52.61         57.72         3.19 o                         
  -5  -3   7          2.71          2.73         2.82 o                         
  -4  -3   7         60.80         59.86         3.06 o                         
  -3  -3   7        207.33        220.58         3.91 o                         
  -2  -3   7          1.22          0.25         2.50 o                         
  -1  -3   7        109.05        108.42         4.30 o                         
   0  -3   7        502.27        523.48         4.45 o                         
   1  -3   7         12.26         18.80         2.92 o                         
   2  -3   7         23.91         28.26         2.52 o                         
   3  -3   7        230.81        233.88         4.56 o                         
   4  -3   7         73.01         76.74         2.26 o                         
   5  -3   7          1.44          3.15         2.16 o                         
   6  -3   7         38.10         40.27         2.38 o                         
   7  -3   7         20.75         10.43         2.48 o                         
  -7  -2   7         28.07         21.70         3.07 o                         
  -6  -2   7          1.32          1.19         2.67 o                         
  -5  -2   7        108.01        115.12         3.61 o                         
  -4  -2   7         59.89         61.67         2.87 o                         
  -3  -2   7          6.54          7.74         2.41 o                         
  -2  -2   7        126.21        134.72         2.57 o                         
  -1  -2   7        405.88        422.76         8.63 o                         
   0  -2   7        208.93        212.93         5.34 o                         
   1  -2   7        135.99        130.33         3.38 o                         
   2  -2   7        170.54        161.97         9.16 o                         
   3  -2   7          3.81          3.80         2.46 o                         
   4  -2   7         18.01         19.20         2.43 o                         
   5  -2   7        116.00        124.59         2.52 o                         
   6  -2   7          1.41          2.67         2.55 o                         
   7  -2   7         18.29         18.37         2.94 o                         
  -7  -1   7         12.87          9.48         3.06 o                         
  -6  -1   7         36.02         38.91         2.82 o                         
  -5  -1   7          0.23          1.00         2.74 o                         
  -4  -1   7         32.49         34.61         2.86 o                         
  -3  -1   7        254.05        271.15         3.83 o                         
  -2  -1   7         42.79         42.76         3.25 o                         
  -1  -1   7          5.50          4.02         1.95 o                         
   0  -1   7       1382.16       1340.51        11.95 o                         
   1  -1   7        740.18        787.62         9.83 o                         
   2  -1   7        213.28        212.75         3.22 o                         
   3  -1   7         31.80         27.42         2.56 o                         
   4  -1   7        138.73        146.02         4.26 o                         
   5  -1   7        143.51        144.44         2.80 o                         
   6  -1   7        108.31        112.54         2.96 o                         
   7  -1   7         83.17         81.73         4.87 o                         
   8  -1   7         24.10         17.69         2.79 o                         
  -6   0   7          5.10          3.46         3.08 o                         
  -5   0   7          3.19          6.55         2.77 o                         
  -4   0   7        262.95        278.72        14.73 o                         
  -3   0   7         56.71         60.27         3.00 o                         
  -2   0   7         92.37        100.96         4.38 o                         
  -1   0   7        518.87        515.64         4.23 o                         
   0   0   7        116.45        116.28         2.35 o                         
   1   0   7         75.45         77.39         2.32 o                         
   2   0   7         55.71         57.05         2.10 o                         
   3   0   7          2.24          5.55         2.11 o                         
   4   0   7         20.90         23.13         2.16 o                         
   5   0   7        487.28        492.48         4.11 o                         
   6   0   7        262.52        270.54         4.76 o                         
   7   0   7          0.34          1.00         2.49 o                         
   8   0   7         25.39         23.14         3.19 o                         
  -6   1   7         60.70         71.90         4.49 o                         
  -5   1   7        125.63        135.71         6.62 o                         
  -4   1   7         10.27          9.76         5.19 o                         
  -3   1   7        168.80        177.74         4.85 o                         
  -2   1   7        244.01        250.46         2.89 o                         
  -1   1   7         13.50         14.27         2.33 o                         
   0   1   7         40.55         38.76         2.32 o                         
   1   1   7        412.05        405.37         2.84 o                         
   2   1   7         16.05         18.92         1.86 o                         
   3   1   7          0.63          2.15         2.08 o                         
   4   1   7        390.50        403.77         2.77 o                         
   5   1   7        160.32        162.95         4.28 o                         
   6   1   7         58.62         62.57         2.09 o                         
   7   1   7         94.60        101.93         2.80 o                         
   8   1   7         19.44         18.88         2.71 o                         
  -6   2   7         31.16         26.77         3.99 o                         
  -5   2   7         59.83         53.86         7.06 o                         
  -4   2   7         95.72        106.40         3.09 o                         
  -3   2   7         18.47         22.20         2.23 o                         
  -2   2   7          2.62          1.38         2.13 o                         
  -1   2   7        430.64        447.71         3.35 o                         
   0   2   7        178.62        186.81         2.56 o                         
   1   2   7        101.56        113.75         2.61 o                         
   2   2   7        257.16        237.83         3.46 o                         
   3   2   7        601.78        623.74         5.02 o                         
   4   2   7         33.85         39.51         2.08 o                         
   5   2   7         33.99         35.18         1.93 o                         
   6   2   7        179.53        182.33         2.36 o                         
   7   2   7         65.51         62.50         2.35 o                         
   8   2   7          6.42          3.89         2.64 o                         
  -5   3   7        145.56        156.70         3.62 o                         
  -4   3   7         36.80         37.27         2.95 o                         
  -3   3   7          5.87          5.31         2.24 o                         
  -2   3   7        138.52        145.95         2.62 o                         
  -1   3   7         14.43         15.41         2.14 o                         
   0   3   7         23.60         27.78         2.23 o                         
   1   3   7        324.51        333.84        16.19 o                         
   2   3   7        204.03        217.08         2.68 o                         
   3   3   7          3.66          8.82         2.21 o                         
   4   3   7         91.75         97.32         2.00 o                         
   5   3   7        321.25        314.79         3.22 o                         
   6   3   7         48.32         41.85         2.05 o                         
   7   3   7         67.36         63.34         2.14 o                         
   8   3   7         24.05         25.89         2.34 o                         
  -5   4   7          0.47         -0.38         4.41 o                         
  -4   4   7        156.74        145.64         4.99 o                         
  -3   4   7        166.12        171.36         2.49 o                         
  -2   4   7         15.50         18.77         3.68 o                         
  -1   4   7          4.38          5.41         2.31 o                         
   0   4   7        348.88        367.49         3.03 o                         
   1   4   7        133.38        135.54         3.30 o                         
   2   4   7          5.48          7.08         1.90 o                         
   3   4   7        324.98        320.01         4.66 o                         
   4   4   7        103.88        109.02         4.09 o                         
   5   4   7         56.93         55.69         2.38 o                         
   6   4   7        182.80        179.19         2.62 o                         
   7   4   7         12.04          9.63         2.15 o                         
   8   4   7          1.87          0.91         2.37 o                         
  -4   5   7        110.51         80.98         4.88 o                         
  -3   5   7          9.87         12.43         2.88 o                         
  -2   5   7          1.03          3.10         1.70 o                         
  -1   5   7          0.41          0.72         1.90 o                         
   0   5   7          0.26          1.64         2.49 o                         
   1   5   7        484.71        500.33         3.26 o                         
   2   5   7        473.91        487.14         3.21 o                         
   3   5   7          1.23          2.51         2.11 o                         
   4   5   7         11.85         13.40         2.21 o                         
   5   5   7        183.01        197.14         2.78 o                         
   6   5   7         57.02         57.91         2.27 o                         
   7   5   7          0.62          3.56         2.49 o                         
   8   5   7         57.22         60.38         2.88 o                         
  -3   6   7         41.52         40.32         3.29 o                         
  -2   6   7          0.38          2.47         2.78 o                         
  -1   6   7          0.22          3.10         2.00 o                         
   0   6   7        194.89        194.75         4.60 o                         
   1   6   7        229.03        232.23         7.29 o                         
   2   6   7          8.34          8.89         1.73 o                         
   3   6   7         80.19         83.81         3.45 o                         
   4   6   7        233.53        254.55         4.53 o                         
   5   6   7          1.03          2.96         2.32 o                         
   6   6   7          4.62          4.04         2.45 o                         
   7   6   7         87.55         86.33         3.13 o                         
  -2   7   7          3.11          3.56         3.02 o                         
  -1   7   7         85.50         78.20         5.57 o                         
   0   7   7         30.63         28.34         2.14 o                         
   1   7   7         10.58         10.74         2.38 o                         
   2   7   7        198.15        203.99         4.46 o                         
   3   7   7         39.72         45.91         2.46 o                         
   4   7   7          2.33          2.47         2.35 o                         
   5   7   7         84.60         79.79         2.64 o                         
   6   7   7         24.64         23.81         2.79 o                         
   0   8   7         28.80         17.14         5.89 o                         
   1   8   7         80.61         58.77         7.13 o                         
   2   8   7          3.88          3.20         2.56 o                         
   3   8   7         19.76         18.50         2.60 o                         
   4   8   7        172.10        138.33         5.39 o                         
   5   8   7         60.22         34.52        12.25 o                         
  -2  -7   8          4.25          2.07         3.68 o                         
  -1  -7   8         26.65         23.90         5.66 o                         
   0  -7   8         63.14         58.35         3.62 o                         
   1  -7   8          8.08          7.69         2.88 o                         
  -4  -6   8         39.63         31.18         6.54 o                         
  -3  -6   8          4.09          4.59         3.27 o                         
  -2  -6   8         56.81         49.52         4.20 o                         
  -1  -6   8        112.95        103.49         3.97 o                         
   0  -6   8         30.12         34.68         3.46 o                         
   1  -6   8         79.70         72.80         5.89 o                         
   2  -6   8         45.90         43.13         3.46 o                         
   3  -6   8          0.25          2.13         3.50 o                         
  -5  -5   8         12.08         10.22         3.74 o                         
  -4  -5   8          0.65         -1.44         4.94 o                         
  -3  -5   8        222.83        226.17        12.76 o                         
  -2  -5   8        103.42         99.68         3.77 o                         
  -1  -5   8         28.49         31.10         3.27 o                         
   0  -5   8         91.60        102.78         6.57 o                         
   1  -5   8         17.75         19.63         3.11 o                         
   2  -5   8          7.47          6.26         3.20 o                         
   3  -5   8         65.03         57.76         7.11 o                         
   4  -5   8         81.34         74.74         3.84 o                         
  -5  -4   8          0.65          1.47         3.20 o                         
  -4  -4   8        101.52        102.41         3.73 o                         
  -3  -4   8        115.81        121.75         5.41 o                         
  -2  -4   8        123.08        130.71         3.48 o                         
  -1  -4   8        120.33        132.79         3.52 o                         
   0  -4   8         10.69          9.63         4.34 o                         
   1  -4   8          4.22          6.01         2.89 o                         
   2  -4   8        238.02        233.55        15.94 o                         
   3  -4   8         55.06         57.73         2.47 o                         
   4  -4   8          7.89         11.58         2.62 o                         
   5  -4   8         16.85         18.54         2.65 o                         
  -6  -3   8         37.67         29.55         3.12 o                         
  -5  -3   8         45.08         36.70         3.29 o                         
  -4  -3   8          0.19          1.10         2.94 o                         
  -3  -3   8        230.98        240.66         4.40 o                         
  -2  -3   8        248.50        264.77         6.41 o                         
  -1  -3   8          0.36          2.07         2.79 o                         
   0  -3   8         32.20         37.45         3.13 o                         
   1  -3   8        129.33        135.60         3.36 o                         
   2  -3   8         17.44         20.09         2.92 o                         
   3  -3   8         26.47         28.51         2.36 o                         
   4  -3   8        152.71        154.92         2.91 o                         
   5  -3   8         16.32         14.33         2.15 o                         
   6  -3   8          0.15          1.05         2.09 o                         
  -6  -2   8          2.14          3.19         3.03 o                         
  -5  -2   8         67.43         65.33         2.86 o                         
  -4  -2   8        197.94        209.21         7.20 o                         
  -3  -2   8         10.81         14.13         2.70 o                         
  -2  -2   8         11.06         12.73         2.90 o                         
  -1  -2   8        349.99        375.23         3.71 o                         
   0  -2   8        183.61        192.22         3.46 o                         
   1  -2   8         33.89         36.12         2.81 o                         
   2  -2   8         25.11         26.52         2.65 o                         
   3  -2   8        160.69        173.75         3.73 o                         
   4  -2   8         38.37         41.11         2.66 o                         
   5  -2   8        122.31        124.74         2.88 o                         
   6  -2   8         50.94         49.02         2.87 o                         
   7  -2   8          2.05         -0.67         2.88 o                         
  -6  -1   8         53.01         46.30         3.45 o                         
  -5  -1   8        119.38        113.17        14.47 o                         
  -4  -1   8          0.29          0.93         3.12 o                         
  -3  -1   8          7.43          7.54         2.86 o                         
  -2  -1   8        626.63        639.88        25.41 o                         
  -1  -1   8        141.76        157.19         2.88 o                         
   0  -1   8         27.56         26.33         2.23 o                         
   1  -1   8          9.91         14.30         2.21 o                         
   2  -1   8         41.48         38.37         2.26 o                         
   3  -1   8        174.51        183.95         3.01 o                         
   4  -1   8        337.65        355.73         5.44 o                         
   5  -1   8        100.81        103.42         2.72 o                         
   6  -1   8          0.22          1.84         2.46 o                         
   7  -1   8          8.06          6.26         2.65 o                         
  -6   0   8         28.81         26.74         3.61 o                         
  -5   0   8          6.59         11.01         3.02 o                         
  -4   0   8        105.09        115.10         3.33 o                         
  -3   0   8        278.75        300.05         3.87 o                         
  -2   0   8         17.86         21.63         2.80 o                         
  -1   0   8         32.36         35.29         2.56 o                         
   0   0   8         28.72         29.16         2.06 o                         
   1   0   8          6.31          6.93         2.02 o                         
   2   0   8        249.19        256.14         3.09 o                         
   3   0   8        618.75        620.60         4.74 o                         
   4   0   8          3.68          6.20         2.09 o                         
   5   0   8         14.16         18.51         2.39 o                         
   6   0   8        249.28        256.44         5.48 o                         
   7   0   8         95.62         87.44         2.67 o                         
   8   0   8          0.84         -0.86         2.84 o                         
  -5   1   8         82.47         80.92        12.25 o                         
  -4   1   8          5.89          8.02         2.91 o                         
  -3   1   8          0.82          3.02         2.98 o                         
  -2   1   8        150.86        159.20         5.96 o                         
  -1   1   8        286.13        300.12         3.22 o                         
   0   1   8          2.63          3.60         2.19 o                         
   1   1   8         91.14         92.40         2.59 o                         
   2   1   8        249.71        253.12         2.63 o                         
   3   1   8          4.31          2.65         1.76 o                         
   4   1   8         77.18         74.98         2.18 o                         
   5   1   8        182.96        195.88         3.09 o                         
   6   1   8         78.55         82.91         2.15 o                         
   7   1   8         32.09         33.07         2.38 o                         
   8   1   8          5.34          6.49         2.80 o                         
  -5   2   8          0.80          0.14         3.13 o                         
  -4   2   8          2.46          5.80         2.91 o                         
  -3   2   8        134.75        148.19         4.75 o                         
  -2   2   8         69.05         69.20         2.45 o                         
  -1   2   8         66.51         71.90         2.32 o                         
   0   2   8        416.36        424.91         4.53 o                         
   1   2   8          2.66          4.91         2.17 o                         
   2   2   8         50.24         43.70         2.32 o                         
   3   2   8        207.15        223.82         3.71 o                         
   4   2   8        520.60        518.53         9.31 o                         
   5   2   8         49.81         47.23         2.13 o                         
   6   2   8         18.33         21.04         2.14 o                         
   7   2   8         89.54         89.04         2.48 o                         
   8   2   8          2.09          5.13         2.68 o                         
  -5   3   8         24.17         18.00         2.73 o                         
  -4   3   8         60.44         60.39         3.29 o                         
  -3   3   8          3.19          4.04         2.28 o                         
  -2   3   8         83.46         84.09         2.43 o                         
  -1   3   8        201.63        216.60         3.02 o                         
   0   3   8         11.66         16.14         2.18 o                         
   1   3   8          5.65          8.41         2.20 o                         
   2   3   8        104.91        109.53         2.51 o                         
   3   3   8        188.72        185.72         3.59 o                         
   4   3   8        216.47        201.73         4.34 o                         
   5   3   8        372.38        366.66         2.79 o                         
   6   3   8          0.85          4.20         2.07 o                         
   7   3   8         10.83          9.67         2.20 o                         
   8   3   8         58.13         49.02         2.51 o                         
  -4   4   8         19.54         15.35         3.22 o                         
  -3   4   8         62.03         64.70         5.09 o                         
  -2   4   8         25.71         31.48         2.35 o                         
  -1   4   8         57.89         55.25         2.16 o                         
   0   4   8         36.66         37.25         2.30 o                         
   1   4   8        489.60        518.08         5.79 o                         
   2   4   8         60.34         62.65         2.38 o                         
   3   4   8         93.40         88.71         2.43 o                         
   4   4   8        214.30        211.70         5.15 o                         
   5   4   8         28.98         29.62         2.41 o                         
   6   4   8          3.24          8.31         2.45 o                         
   7   4   8         34.66         37.64         2.32 o                         
   8   4   8         21.92         20.73         2.48 o                         
  -3   5   8         34.94         30.40         2.67 o                         
  -2   5   8         11.40         15.79         2.12 o                         
  -1   5   8        248.23        254.70         3.01 o                         
   0   5   8        164.25        168.16         2.51 o                         
   1   5   8         31.67         30.69         2.30 o                         
   2   5   8        171.97        168.42         2.70 o                         
   3   5   8        138.23        140.28         2.62 o                         
   4   5   8          0.37         -0.16         2.34 o                         
   5   5   8         22.22         23.59         2.45 o                         
   6   5   8        119.76        114.93         4.18 o                         
   7   5   8          1.18          2.69         2.34 o                         
  -2   6   8        152.64        132.93        10.07 o                         
  -1   6   8        173.23        151.20         2.77 o                         
   0   6   8         10.91         11.45         2.34 o                         
   1   6   8         53.61         55.84         2.57 o                         
   2   6   8        106.49        118.60         2.59 o                         
   3   6   8         31.02         33.11         2.99 o                         
   4   6   8         52.79         50.80         2.54 o                         
   5   6   8          3.52          6.03         2.42 o                         
   6   6   8          0.97          2.75         2.53 o                         
   0   7   8        154.09        126.34         2.78 o                         
   1   7   8          0.21          1.31         2.43 o                         
   2   7   8         11.90         10.81         2.45 o                         
   3   7   8         98.90         84.15         2.72 o                         
   4   7   8          0.30         -1.33         2.45 o                         
   5   7   8          0.74          1.10         2.57 o                         
  -2  -6   9          0.16          1.05         3.33 o                         
  -1  -6   9         45.69         45.74         7.52 o                         
   0  -6   9         56.67         50.32         3.66 o                         
   1  -6   9         22.39         20.06         3.45 o                         
  -3  -5   9         23.42         19.63         5.23 o                         
  -2  -5   9         53.99         55.45         6.26 o                         
  -1  -5   9          0.54          4.99         3.19 o                         
   0  -5   9          8.76          9.62         3.24 o                         
   1  -5   9        195.63        189.31         3.46 o                         
   2  -5   9         29.32         24.33         2.74 o                         
   3  -5   9          3.26          1.57         3.90 o                         
  -4  -4   9         41.48         34.52         4.70 o                         
  -3  -4   9         38.22         37.47         5.03 o                         
  -2  -4   9          0.51         -0.22         3.08 o                         
  -1  -4   9        118.76        119.83        12.91 o                         
   0  -4   9        118.71        116.44         3.59 o                         
   1  -4   9          0.46          0.80         2.89 o                         
   2  -4   9         38.67         44.87         3.43 o                         
   3  -4   9         61.02         62.46         3.32 o                         
   4  -4   9          0.69          2.13         2.69 o                         
  -5  -3   9         80.90         66.97         5.74 o                         
  -4  -3   9         26.82         26.62         3.26 o                         
  -3  -3   9         16.46         14.56         3.51 o                         
  -2  -3   9        184.42        195.49         9.85 o                         
  -1  -3   9         68.50         65.67         3.20 o                         
   0  -3   9          2.23          0.60         3.11 o                         
   1  -3   9         24.60         30.44         2.97 o                         
   2  -3   9        134.01        147.68         3.64 o                         
   3  -3   9          7.89          8.00         3.10 o                         
   4  -3   9          6.25          6.74         2.59 o                         
   5  -3   9         55.17         48.14         2.55 o                         
  -5  -2   9          6.95          5.83         2.68 o                         
  -4  -2   9        124.24        119.25         9.95 o                         
  -3  -2   9        246.97        260.82         4.49 o                         
  -2  -2   9          1.90          0.82         3.12 o                         
  -1  -2   9         13.44         13.33         5.09 o                         
   0  -2   9        136.47        150.16         4.27 o                         
   1  -2   9         22.16         25.18         3.01 o                         
   2  -2   9          0.55          2.53         2.95 o                         
   3  -2   9        183.03        191.51         2.73 o                         
   4  -2   9        142.00        140.09         2.56 o                         
   5  -2   9         44.18         38.57         2.87 o                         
   6  -2   9         40.31         25.50         9.42 o                         
  -5  -1   9         51.66         46.79         3.92 o                         
  -4  -1   9        267.75        262.36        36.03 o                         
  -3  -1   9         34.23         34.74         3.34 o                         
  -2  -1   9          0.68          2.21         3.07 o                         
  -1  -1   9          2.73          1.75         3.08 o                         
   0  -1   9          7.01          9.39         2.12 o                         
   1  -1   9        199.83        208.22         2.86 o                         
   2  -1   9        400.35        414.41         3.70 o                         
   3  -1   9         93.35         92.20         2.46 o                         
   4  -1   9         32.77         33.92         2.61 o                         
   5  -1   9         95.37        100.03         3.31 o                         
   6  -1   9          9.41         12.43         2.64 o                         
  -5   0   9         12.07          9.70         3.23 o                         
  -4   0   9          4.16          4.79         3.06 o                         
  -3   0   9        122.02        136.22         8.32 o                         
  -2   0   9          2.56          4.67         2.77 o                         
  -1   0   9         69.68         71.28         2.63 o                         
   0   0   9        105.80        110.36         2.79 o                         
   1   0   9        703.15        731.51         3.76 o                         
   2   0   9         85.54         88.85         2.34 o                         
   3   0   9         23.38         21.57         2.25 o                         
   4   0   9        138.45        149.99         2.42 o                         
   5   0   9          6.08          9.61         2.45 o                         
   6   0   9          2.88          3.01         2.47 o                         
   7   0   9         16.30         11.92         2.43 o                         
  -5   1   9          0.39          4.19         4.55 o                         
  -4   1   9         36.40         40.44         3.91 o                         
  -3   1   9         22.20         25.62         3.92 o                         
  -2   1   9          6.91          8.38         2.40 o                         
  -1   1   9        155.12        177.02         2.94 o                         
   0   1   9         55.83         55.78         2.68 o                         
   1   1   9         32.07         30.21         2.42 o                         
   2   1   9        376.81        385.55         2.80 o                         
   3   1   9         80.54         81.31         2.10 o                         
   4   1   9          0.59          1.47         2.14 o                         
   5   1   9         31.03         34.75         2.18 o                         
   6   1   9         57.68         57.89         2.59 o                         
   7   1   9          9.99          9.01         2.66 o                         
  -4   2   9          0.19          1.36         3.09 o                         
  -3   2   9         16.46         15.42         3.03 o                         
  -2   2   9        173.32        186.05         3.28 o                         
  -1   2   9         31.23         33.63         2.51 o                         
   0   2   9         38.88         41.49         2.40 o                         
   1   2   9        113.62        123.50         2.63 o                         
   2   2   9         34.16         31.20         2.05 o                         
   3   2   9         12.07         11.94         1.86 o                         
   4   2   9        198.86        200.72         2.56 o                         
   5   2   9        127.17        129.99         2.43 o                         
   6   2   9          0.24          1.39         2.17 o                         
   7   2   9         24.50         24.38         2.27 o                         
  -4   3   9         67.43         59.12         3.53 o                         
  -3   3   9         49.94         49.00         2.34 o                         
  -2   3   9          7.70          7.49         2.34 o                         
  -1   3   9         56.88         55.55         3.33 o                         
   0   3   9         72.13         78.87         5.00 o                         
   1   3   9          5.65          8.47         2.27 o                         
   2   3   9         86.06         80.26         2.84 o                         
   3   3   9        493.93        513.90         4.83 o                         
   4   3   9         23.34         23.86         2.41 o                         
   5   3   9          7.79          7.09         1.88 o                         
   6   3   9         67.12         70.10         2.39 o                         
   7   3   9          6.41          6.84         2.33 o                         
  -3   4   9          7.33          6.98         2.60 o                         
  -2   4   9         73.03         68.79         2.62 o                         
  -1   4   9          9.09         11.55         2.31 o                         
   0   4   9          3.02          5.45         2.27 o                         
   1   4   9        244.38        254.21         3.74 o                         
   2   4   9        253.53        239.89         5.70 o                         
   3   4   9         12.47         11.88         2.31 o                         
   4   4   9         14.94         16.64         2.38 o                         
   5   4   9         89.00         97.06         2.80 o                         
   6   4   9         30.39         25.45         3.71 o                         
   7   4   9          0.32          1.90         2.70 o                         
  -2   5   9         15.48         14.96         2.64 o                         
  -1   5   9          1.55          3.20         2.47 o                         
   0   5   9         80.34         79.47         4.80 o                         
   1   5   9         96.86         98.88         5.09 o                         
   2   5   9         39.85         38.80         2.43 o                         
   3   5   9        109.77        102.72         2.60 o                         
   4   5   9         26.04         27.58         2.43 o                         
   5   5   9         11.53         15.61         2.50 o                         
   6   5   9         55.41         45.97         2.81 o                         
   0   6   9         21.78         19.64         2.93 o                         
   1   6   9         43.14         41.17         2.02 o                         
   2   6   9         91.25         85.25         2.43 o                         
   3   6   9          3.70          4.86         2.45 o                         
   4   6   9          2.25          0.25         2.44 o                         
   5   6   9         99.49        102.70         2.91 o                         
   3   7   9          6.45          6.27         3.10 o                         
  -1  -5  10         56.30         52.06         8.53 o                         
   0  -5  10         16.80          9.47         3.60 o                         
   1  -5  10         44.17         34.70         4.11 o                         
  -2  -4  10         43.22         42.70         3.52 o                         
  -1  -4  10         24.27         20.26         3.37 o                         
   0  -4  10        124.40        135.07         3.98 o                         
   1  -4  10         32.07         36.58         3.32 o                         
   2  -4  10          5.15          4.96         2.37 o                         
   3  -4  10          9.74         11.75         3.44 o                         
  -3  -3  10          5.23         -0.86         4.81 o                         
  -2  -3  10         35.53         33.71         5.03 o                         
  -1  -3  10        148.00        150.50         3.70 o                         
   0  -3  10         28.42         32.86         3.14 o                         
   1  -3  10          4.69          3.05         3.68 o                         
   2  -3  10         21.37         18.65         3.22 o                         
   3  -3  10         39.33         36.57         3.29 o                         
   4  -3  10         37.49         35.63         9.32 o                         
  -4  -2  10         12.17          6.17         5.75 o                         
  -3  -2  10         27.96         27.63         3.45 o                         
  -2  -2  10         57.45         59.24         3.90 o                         
  -1  -2  10          6.10         10.39         2.99 o                         
   0  -2  10         12.71         11.97         3.08 o                         
   1  -2  10        163.92        166.11         5.45 o                         
   2  -2  10         21.00         20.91         3.08 o                         
   3  -2  10         24.61         29.71         4.14 o                         
   4  -2  10        120.43        115.11         3.28 o                         
   5  -2  10         52.07         35.00        12.77 o                         
  -4  -1  10         99.13         84.65        12.98 o                         
  -3  -1  10          5.94          8.19         3.42 o                         
  -2  -1  10         64.79         61.84         3.61 o                         
  -1  -1  10         87.08         94.95         3.72 o                         
   0  -1  10        234.29        242.89         3.38 o                         
   1  -1  10         52.08         55.43         2.50 o                         
   2  -1  10         49.61         51.36         2.58 o                         
   3  -1  10         92.59        102.96         2.97 o                         
   4  -1  10         11.98         11.00         2.29 o                         
   5  -1  10         25.85         20.21         2.81 o                         
  -4   0  10         11.54         11.51         3.30 o                         
  -3   0  10         26.27         27.79         4.69 o                         
  -2   0  10        101.88        106.40         3.51 o                         
  -1   0  10        183.45        193.35         3.78 o                         
   0   0  10          7.04          6.44         2.47 o                         
   1   0  10         73.41         78.63         2.50 o                         
   2   0  10        156.24        168.58         3.14 o                         
   3   0  10         53.88         54.77         2.47 o                         
   4   0  10         50.63         48.76         2.16 o                         
   5   0  10          0.50          2.38         2.56 o                         
   6   0  10          1.29          1.45         2.43 o                         
  -3   1  10         54.62         49.73         7.61 o                         
  -2   1  10          3.19          2.22         3.35 o                         
  -1   1  10         41.26         45.14         2.70 o                         
   0   1  10        179.35        191.08         5.33 o                         
   1   1  10         21.96         25.33         3.51 o                         
   2   1  10         81.33         80.88         2.22 o                         
   3   1  10        197.59        203.11         2.78 o                         
   4   1  10          1.43          1.40         1.91 o                         
   5   1  10         45.92         46.13         2.22 o                         
   6   1  10         46.40         43.45         2.23 o                         
  -3   2  10          1.14          4.29         3.17 o                         
  -2   2  10         16.03         16.22         2.27 o                         
  -1   2  10         79.64         78.29         4.78 o                         
   0   2  10         65.13         70.71         2.54 o                         
   1   2  10         92.98         91.51         2.65 o                         
   2   2  10        125.38        125.60         6.01 o                         
   3   2  10          2.01          5.49         2.57 o                         
   4   2  10          2.33          5.71         2.20 o                         
   5   2  10         73.24         73.52         2.41 o                         
   6   2  10         11.17         12.25         2.32 o                         
  -2   3  10          1.44          4.16         2.60 o                         
  -1   3  10          0.70          5.48         2.43 o                         
   0   3  10        324.21        300.91         7.77 o                         
   1   3  10        224.08        219.33         4.72 o                         
   2   3  10         32.23         35.05         2.50 o                         
   3   3  10          2.97          4.87         2.12 o                         
   4   3  10        127.92        144.42         7.26 o                         
   5   3  10         45.06         40.10         2.34 o                         
   6   3  10          4.22          0.58         2.29 o                         
  -1   4  10        124.61        111.95         8.91 o                         
   0   4  10         17.31         12.58         2.23 o                         
   1   4  10          5.87          5.90         2.49 o                         
   2   4  10         53.82         56.84         2.61 o                         
   3   4  10         44.58         47.04         2.93 o                         
   4   4  10         16.19         15.79         2.56 o                         
   5   4  10         43.00         35.93         2.73 o                         
   6   4  10          9.90          8.21         4.82 o                         
   0   5  10          1.24          0.69         2.21 o                         
   1   5  10        109.69         97.96         2.83 o                         
   2   5  10         41.39         34.34         2.30 o                         
   3   5  10          4.14          3.34         1.99 o                         
   4   5  10         45.91         43.96         2.80 o                         
   5   5  10          3.26          1.43         2.74 o                         
  -1  -3  11         46.48         37.67         3.62 o                         
   0  -3  11         61.28         57.17         3.37 o                         
   1  -3  11          1.71          2.51         3.40 o                         
   2  -3  11         16.01         13.75         3.54 o                         
  -2  -2  11         60.59         41.97         4.00 o                         
  -1  -2  11         60.58         64.06         5.01 o                         
   0  -2  11          2.50          7.67         3.21 o                         
   1  -2  11         46.42         42.10         2.84 o                         
   2  -2  11         93.36         79.76         2.97 o                         
   3  -2  11         16.90         14.58         2.79 o                         
  -2  -1  11         43.69         34.78         3.99 o                         
  -1  -1  11          4.95          6.79         3.84 o                         
   0  -1  11         82.69         72.68         4.55 o                         
   1  -1  11         81.11         83.28         2.83 o                         
   2  -1  11          0.40          0.80         2.86 o                         
   3  -1  11         21.09         20.29         2.48 o                         
   4  -1  11         37.02         26.95         9.86 o                         
  -2   0  11         36.21         32.50         3.69 o                         
  -1   0  11         61.38         59.00         3.79 o                         
   0   0  11          4.60          6.53         2.87 o                         
   1   0  11         29.75         34.49         3.02 o                         
   2   0  11        111.00        100.73         3.40 o                         
   3   0  11          1.80          4.45         2.43 o                         
   4   0  11          1.01          1.29         2.35 o                         
  -2   1  11         78.82         56.93         3.36 o                         
  -1   1  11          2.71          4.42         2.52 o                         
   0   1  11         38.26         35.50         2.94 o                         
   1   1  11         93.48         85.60         3.17 o                         
   2   1  11          9.26         10.45         2.68 o                         
   3   1  11          4.03          2.36         2.30 o                         
   4   1  11         84.13         63.91        12.88 o                         
   5   1  11         25.30         17.98         3.87 o                         
  -1   2  11         80.66         68.22         3.09 o                         
   0   2  11         89.24         82.21         2.63 o                         
   1   2  11          8.13          8.03         2.53 o                         
   2   2  11         60.84         55.81         4.03 o                         
   3   2  11         41.73         47.21         2.84 o                         
   4   2  11          5.50          2.99         2.12 o                         
   5   2  11         21.05         14.18         3.89 o                         
   0   3  11         29.82         23.02         2.70 o                         
   1   3  11         82.53         78.73         2.88 o                         
   2   3  11          4.11          8.30         2.56 o                         
   3   3  11          3.61          2.58         2.58 o                         
   4   3  11         13.95         13.11         2.68 o                         
   1   4  11          0.19          2.06         2.71 o                         
   2   4  11          5.60          3.96         2.88 o                         
   3   4  11         58.59         48.03         6.39 o                         
                                                                                
